# Supplementary material for: Mesopredatory fishes from the subtropical upwelling region off NW-Africa characterised by their parasite fauna
Source: PeerJ. 2018 Aug 8;6:e5339. doi: 10.7717/peerj.5339 (PMC6087424; doi:10.7717/peerj.5339)
Supplement: Data S3 [file peerj-06-5339-s005.fasta]

>Afr_Tlep_07LH2_34_TK1-A.typica
ATCGAGCgaaTCCAAAACGAAAAAGTCTCCCAACGTGCATACCGCCCATTTGCATGTTGTT
GTGAGCCGCACGGAAACTCGTACACGTTTGTGGTGGTGATAGCCGTCTGCTGTGCGTTCG
TTGGGCAGACAATGGCTTACGAGTGGCTGTGCGCTTGTTGAACAACGGTGACCAATTTGG
CGTCTACGCCGTATCTAGCTTCCGCCTGGACCGTCGGTAGCGATGAAAGATGCGGAGGAA
GTTCCTCTTCGGAGTTGAGCAGACTTAATGAGCCACGCTCTAGGTGGCCGCCAGAACCCA
AAACACACCAATTGTTGTCATTTGACATTGTTGATGATGATTATGTACAAATCTTGGCGG
TGGATCACTCGGTTCGTGGATCGATGAAGAACGCAGCCAGCTGCGATAAATAGTGCGAAT
TGCAGACACATTGAGCACTAAGAATTCGAACGCACATTGCGCTATCGGGTTCATTCCCGA
TGGCACGTCTGGCTGAGGGTCGAATTGTGCTAGAGCATCTTTGCAATCACTTCTCTCAGA
TTGTGATTGTGAAGCATTCGGCGAGCGATTGTTGTCGTGTTGTTGCTTAAGGTGACGATT
GAATCGGCACCGCGCGACACGACACGGTTCCTTGCTTAGTTTGATGAACAAAAAGACGTC
CCGCACACCCAACGTCTGCTAAACACTAGACTAGAGCTGGTGTCTAGAGGTGTTGGGTGG
TGAATTTTGATGGTCACAAAAGTGCCGCCATTTCATAGTGGCAACAACCAGCATACGTCT
ATGATACTAGTAGGTTGGCTGGTTGATGAAACGGCAACGGAATGTGCGCATGCATGTGAT
CGAGAAGCGATAATGTTCGTA
>Afr_Tlep_08LH1_35_TK1-A.typica
ATCGAGCGAATCCAAAACGAAAAAGTCTCCCAACGTGCATACCGCCCATTTGCATGTTGT
TGTGAGCCGCACGGAAACTCGTACACGTTTGTGGTGGTGATAGCCGTCTGCTGTGCGTTC
GTTGGGCAGACAATGGCTTACGAGTGGCTGTGCGCTTGTTGAACAACGGTGACCAATTTG
GCGTCTACGCCGTATCTAGCTTCCGCCTGGACCGTCGGTAGCGATGAAAGATGCGGAGGA
AGTTCCTCTTCGGAGTTGAGCAGACTTAATGAGCCACGCTCTAGGTGGCCGCCAGAACCC
AAAACACACCAATTGTTGTCATTTGACATTGTTGATGATGATTATGTACAAATCTTGGCG
GTGGATCACTCGGTTCGTGGATCGATGAAGAACGCAGCCAGCTGCGATAAATAGTGCGAA
TTGCAGACACATTGAGCACTAAGAATTCGAACGCACATTGCGCTATCGGGTTCATTCCCG
ATGGCACGTCTGGCTGAGGGTCGAATTGTGCTAGAGCATCTTTGCAATCACTTCTCTCAG
ATTGTGATTGTGAAGCATTCGGCGAGCGATTGTTGTCGTGTTGTTGCTTAAGGTGACGAT
TGAATCGGCACCGCGCGACACGACACGGTTCCTTGCTTAGTTTGATGAACAAAAAGACGT
CCCGCACACCCAACGTCTGCTAAACACTAGACTAGAGCTGGTGTCTAGAGGTGTTGGGTG
TGAATTTTGATGGTCACAAAAGTGCCGCCATTTCATAGTGGCAACAACCAGCATACGTCT
ATGATACTAGTAGGTTGGCTGGTTGATGAAACGGCAACGGAATGTGCGCATGCATGTGAT
CGAGAAGCGATAATGTTCGTA
>Afr_Tlep_14LH2_22_TK1-A.typica
ATCGAGCGAATCCAAAACGAAAAAGTCTCCCAACGTGCATACCGCCCATTTGCATGTTGT
TGTGAGCCGCACGGAAACTCGTACACGTTTGTGGTGGTGATAGCCGTCTGCTGTGCGTTC
GTTGGGCAGACAATGGCTTACGAGTGGCTGTGCGCTTGTTGAACAACGGTGACCAATTTG
GCGTCTACGCCGTATCTAGCTTCCGCCTGGACCGTCGGTAGCGATGAAAGATGCGGAGGA
AGTTCCTCTTCGGAGTTGAGCAGACTTAATGAGCCACGCTCTAGGTGGCCGCCAGAACCC
AAAACACACCAATTGTTGTCATTTGACATTGTTGATGATGATTATGTACAAATCTTGGCG
GTGGATCACTCGGTTCGTGGATCGATGAAGAACGCAGCCAGCTGCGATAAATAGTGCGAA
TTGCAGACACATTGAGCACTAAGAATTCGAACGCACATTGCGCTATCGGGTTCATTCCCG
ATGGCACGTCTGGCTGAGGGTCGAATTGTGCTAGAGCATCTTTGCAATCACTTCTCTCAG
ATTGTGATTGTGAAGCATTCGGCGAGCGATTGTTGTCGTGTTGTTGCTTAAGGTGACGAT
TGAATCGGCACCGCGCGACACGACACGGTTCCTTGCTTAGTTTGATGAACAAAAAGACGT
CCCGCACACCCAACGTCTGCTAAACACTAGACTAGAGCTGGTGTCTAGAGGTGTTGGGTG
TGAATTTTGATGGTCACAAAAGTGCCGCCATTTCATAGTGGCAACAACCAGCATACGTCT
ATGATACTAGTAGGTTGGCTGGTTGATGAAACGGCAACGGAATGTGCGCATGCATGTGAT
CGAGAAGCGATAATGTTCGTA
>Afr_Tlep_15LH2_38_TK1-A.typica
ATCGAGCGAATCCAAAACGAAAaGTCTCCCAACGTGCATACCGCCCATTTGCATGTTGTTG
TGAGCCGCACGGAAACTCGTACACGTTTGTGGTGGTGATAGCCGTCTGCTGTGCGTTCGT
TGGGCAGACAATGGCTTACGAGTGGCTGTGCGCTTGTTGAACAACGGTGACCAATTTGGC
GTCTACGCCGTATCTAGCTTCCGCCTGGACCGTCGGTAGCGATGAAAGATGCGGAGGAAG
TTCCTCTTCGGAGTTGAGCAGACTTAATGAGCCACGCTCTAGGTGGCCGCCAGAACCCAA
AACACACCAATTGTTGTCATTTGACATTGTTGATGATGATTATGTACAAATCTTGGCGGT
GGATCACTCGGTTCGTGGATCGATGAAGAACGCAGCCAGCTGCGATAAATAGTGCGAATT
GCAGACACATTGAGCACTAAGAATTCGAACGCACATTGCGCTATCGGGTTCATTCCCGAT
GGCACGTCTGGCTGAGGGTCGAATTGTGCTAGAGCATCTTTGCAATCACTTCTCTCAGAT
TGTGATTGTGAAGCATTCGGCGAGCGATTGTTGTCGTGTTGTTGCTTAAGGTGACGATTG
AATCGGCACCGCGCGACACGACACGGTTCCTTGCTTAGTTTGATGAACAAAAAGACGTCC
CGCACACCCAACGTCTGCTAAACACTAGACTAGAGCTGGTGTCTAGAGGTGTTGGGTTGT
GAATTTTGATGGTCACAAAAGTGCCGCCATTTCATAGTGGCAACAACCAGCATACGTCTA
TGATACTAGTARGTTGGCTGGTTGATGAAACGGCAACGGAATGTGCGCATGCATGTGATC
GAGAANCGATAATGTTCGTA
>Afr_Tlep_33LH4_49_TK1-A.typica
ATCGAGCGAATCCAAAACGAAAAAGTCTCCCAACGTGCATACCGCCCATTTGCATGTTGT
TGTGAGCCGCACGGAAACTCGTACACGTTTGTGGTGGTGATAGCCGTCTGCTGTGCGTTC
GTTGGGCAGACAATGGCTTACGAGTGGCTGTGCGCTTGTTGAACAACGGTGACCAATTTG
GCGTCTACGCCGTATCTAGCTTCCGCCTGGACCGTCGGTAGCGATGAAAGATGCGGAGGA
AGTTCCTCTTCGGAGTTGAGCAGACTTAATGAGCCACGCTCTAGGTGGCCGCCAGAACCC
AAAACACACCAATTGTTGTCATTTGACATTGTTGATGATGATTATGTACAAATCTTGGCG
GTGGATCACTCGGTTCGTGGATCGATGAAGAACGCAGCCAGCTGCGATAAATAGTGCGAA
TTGCAGACACATTGAGCACTAAGAATTCGAACGCACATTGCGCTATCGGGTTCATTCCCG
ATGGCACGTCTGGCTGAGGGTCGAATTGTGCTAGAGCATCTTTGCAATCACTTCTCTCAG
ATTGTGATTGTGAAGCATTCGGCGAGCGATTGTTGTCGTGTTGTTGCTTAAGGTGACGAT
TGAATCGGCACCGCGCGACACGACACGGTTCCTTGCTTAGTTTGATGAACAAAAAGACGT
CCCGCACACCCAACGTCTGCTAAACACTAGACTAGAGCTGGTGTCTAGAGGTGTTGGGTG
TGATTTTGATGGTCACAAAAGTGCCGCCATTTCATAGTGGCAACAACCAGCATACGTCTA
TGATACTAGTAGGTTGGCTGGTTGATGAAACGGCAACGGAATGTGCGCATGCATGTGATC
GAGAAGCGATAATGTTCGTA
>Afr_Tlep_43LH1_53_TK1-A.typica
ATCGAGCGAATCCAAAACGAAAAAGTCTCCCAACGTGCATACCGCCCATTTGCATGTTGT
TGTGAGCCGCACGGAAACTCGTACACGTTTGTGGTGGTGATAGCCGTCTGCTGTGCGTTC
GTTGGGCAGACAATGGCTTACGAGTGGCTGTGCGCTTGTTGAACAACGGTGACCAATTTG
GCGTCTACGCCGTATCTAGCTTCCGCCTGGACCGTCGGTAGCGATGAAAGATGCGGAGGA
AGTTCCTCTTCGGAGTTGAGCAGACTTAATGAGCCACGCTCTAGGTGGCCGCCAGAACCC
AAAACACACCAATTGTTGTCATTTGACATTGTTGATGATGATTATGTACAAATCTTGGCG
GTGGATCACTCGGTTCGTGGATCGATGAAGAACGCAGCCAGCTGCGATAAATAGTGCGAA
TTGCAGACACATTGAGCACTAAGAATTCGAACGCACATTGCGCTATCGGGTTCATTCCCG
ATGGCACGTCTGGCTGAGGGTCGAATTGTGCTAGAGCATCTTTGCAATCACTTCTCTCAG
ATTGTGATTGTGAAGCATTCGGCGAGCGATTGTTGTCGTGTTGTTGCTTAAGGTGACGAT
TGAATCGGCACCGCGCGACACGACACGGTTCCTTGCTTAGTTTGATGAACAAAAAGACGT
CCCGCACACCCAACGTCTGCTAAACACTAGACTAGAGCTGGTGTCTAGAGGTGTTGGGTG
TGNATTTTGATGGTCACAAAAGTGCCGCCATTTCATAGTGGCRACAACCAGCATACGTCT
ATGATACTASTARGTTGGCTGGTTGATGAaACGGCaACGCAATGTGCGCATGCATGTGAT
CGAWAAAATGTGCGCATGCA
>Afr_Tlep_46LH1_54_TK1-A.typica
ATCGAGCGAATCCAAAACGAAAAAGTCTCCCAACGTGCATACCGCCCATTTGCATGTTGT
TGTGAGCCGCACGGAAACTCGTACACGTTTGTGGTGGTGATAGCCGTCTGCTGTGCGTTC
GTTGGGCAGACAATGGCTTACGAGTGGCTGTGCGCTTGTTGAACAACGGTGACCAATTTG
GCGTCTACGCCGTATCTAGCTTCCGCCTGGACCGTCGGTAGCGATGAAAGATGCGGAGGA
AGTTCCTCTTCGGAGTTGAGCAGACTTAATGAGCCACGCTCTAGGTGGCCGCCAGAACCC
AAAACACACCAATTGTTGTCATTTGACATTGTTGATGATGATTATGTACAAATCTTGGCG
GTGGATCACTCGGTTCGTGGATCGATGAAGAACGCAGCCAGCTGCGATAAATAGTGCGAA
TTGCAGACACATTGAGCACTAAGAATTCGAACGCACATTGCGCTATCGGGTTCATTCCCG
ATGGCACGTCTGGCTGAGGGTCGAATTGTGCTAGAGCATCTTTGCAATCACTTCTCTCAG
ATTGTGATTGTGAAGCATTCGGCGAGCGATTGTTGTCGTGTTGTTGCTTAAGGTGACGAT
TGAATCGGCACCGCGCGACACGACACGGTTCCTTGCTTAGTTTGATGAACAAAAAGACGT
CCCGCACACCCAACGTCTGCTAAACACTAGACTAGAGCTGGTGTCTAGAGGTGTTGGGTG
TGATTTTGATGGTCACAAAAGTGCYGCCATTTCATAGTGGCAACAACCAGCATACGTCTA
TGATACTAGTAGGTTGGCTGGTTGATGAAACGGCAACGGAATGTGCGCATGCATGTGATC
GAGAAGCGATAATGTTCGTA
>Afr_Tlep_53LH1_61_TK1-A.typica
ATCGAGCGAaTCCAAAACGAAAAAGTCTCCCAACGTGCATACCGCCCATTTGCATGTTGT
TGTGAGCCGCACGGAAACTCGTACACGTTTGTGGTGGTGATAGCCGTCTGCTGTGCGTTC
GTTGGGCAGACAATGGCTTACGAGTGGCTGTGCGCTTGTTGAACAACGGTGACCAATTTG
GCGTCTACGCCGTATCTAGCTTCCGCCTGGACCGTCGGTAGCGATGAAAGATGCGGAGGA
AGTTCCTCTTCGGAGTTGAGCAGACTTAATGAGCCACGCTCTAGGTGGCCGCCAGAACCC
AAAACACACCAATTGTTGTCATTTGACATTGTTGATGATGATTATGTACAAATCTTGGCG
GTGGATCACTCGGTTCGTGGATCGATGAAGAACGCAGCCAGCTGCGATAAATAGTGCGAA
TTGCAGACACATTGAGCACTAAGAATTCGAACGCACATTGCGCTATCGGGTTCATTCCCG
ATGGCACGTCTGGCTGAGGGTCGAATTGTGCTAGAGCATCTTTGCAATCACTTCTCTCAG
ATTGTGATTGTGAAGCATTCGGCGAGCGATTGTTGTCGTGTTGTTGCTTAAGGTGACGAT
TGAATCGGCACCGCGCGACACGACACGGTTCCTTGCTTAGTTTGATGAACAAAAAGACGT
CCCGCACACCCAACGTCTGCTAAACACTAGACTAGAGCTGGTGTCTAGAGGTGTTGGGTG
TGATTTTGATGGTCACAAAAGTGCCGCCATTTCATAGTGGCAACAACCAGCATACGTCTA
TGATACTAGTAGGTTGGCTGGTTGATGAAACGGCAACGGAATGTGCGCATGCATGTGATC
GANAAgCGATAATGTTCGTA
>Afr_Tlep_58LH2_66_TK1-A.typica
ATCGAGCGAATCCAAAACGAAAAAGTCTCCCAACGTGCATACCGCCCATTTGCATGTTGT
TGTGAGCCGCACGGAAACTCGTACACGTTTGTGGTGGTGATAGCCGTCTGCTGTGCGTTC
GTTGGGCAGACAATGGCTTACGAGTGGCTGTGCGCTTGTTGAACAACGGTGACCAATTTG
GCGTCTACGCCGTATCTAGCTTCCGCCTGGACCGTCGGTAGCGATGAAAGATGCGGAGGA
AGTTCCTCTTCGGAGTTGAGCAGACTTAATGAGCCACGCTCTAGGTGGCCGCCAGAACCC
AAAACACACCAATTGTTGTCATTTGACATTGTTGATGATGATTATGTACAAATCTTGGCG
GTGGATCACTCGGTTCGTGGATCGATGAAGAACGCAGCCAGCTGCGATAAATAGTGCGAA
TTGCAGACACATTGAGCACTAAGAATTCGAACGCACATTGCGCTATCGGGTTCATTCCCG
ATGGCACGTCTGGCTGAGGGTCGAATTGTGCTAGAGCATCTTTGCAATCACTTCTCTCAG
ATTGTGATTGTGAAGCATTCGGCGAGCGATTGTTGTCGTGTTGTTGCTTAAGGTGACGAT
TGAATCGGCACCGCGCGACACGACACGGTTCCTTGCTTAGTTTGATGAACAAAAAGACGT
CCCGCACACCCAACGTCTGCTAAACACTAGACTAGAGCTGGTGTCTAGAGGTGTTGGGTG
TGATTTTGATGGTCACAAAAGTGCCGCCATTTCATAGTGGCAACAACCAGCATACGTCT
ATGATACTAGTAgGTTGGCTGGTTGATGAAACGGCAACGGAATGTGCGCATGCATGTGAT
CGAgAAGCGATAATGTTCGTA
>Afr_Tlep_65LH3_74_TK1-A.typica
ATCGAGCGAATCCAAAACGAAAAAGTCTCCCAACGTGCATACCGCCCATTTGCATGTTGT
TGTGAGCCGCACGGAAACTCGTACACGTTTGTGGTGGTGATAGCCGTCTGCTGTGCGTTC
GTTGGGCAGACAATGGCTTACGAGTGGCTGTGCGCTTGTTGAACAACGGTGACCAATTTG
GCGTCTACGCCGTATCTAGCTTCCGCCTGGACCGTCGGTAGCGATGAAAGATGCGGAGGA
AGTTCCTCTTCGGAGTTGAGCAGACTTAATGAGCCACGCTCTAGGTGGCCGCCAGAACCC
AAAACACACCAATTGTTGTCATTTGACATTGTTGATGATGATTATGTACAAATCTTGGCG
GTGGATCACTCGGTTCGTGGATCGATGAAGAACGCAGCCAGCTGCGATAAATAGTGCGAA
TTGCAGACACATTGAGCACTAAGAATTCGAACGCACATTGCGCTATCGGGTTCATTCCCG
ATGGCACGTCTGGCTGAGGGTCGAATTGTGCTAGAGCATCTTTGCAATCACTTCTCTCAG
ATTGTGATTGTGAAGCATTCGGCGAGCGATTGTTGTCGTGTTGTTGCTTAAGGTGACGAT
TGAATCGGCACCGCGCGACACGACACGGTTCCTTGCTTAGTTTGATGAACAAAAAGACGT
CCCGCACACCCAACGTCTGCTAAACACTAGACTAGAGCTGGTGTCTAGAGGTGTTGGGTG
TGATTTTGATGGTCACAAAAGTGCCGCCATTTCATAGTGGCAACAACCAGCATACGTCTA
TGATACTAGTARGtTGGCTGGTTGATKAAACGGCAACGSAATGTGCGCATGCATGTGATC
GANAaNCGATAATGWTCGTA
>Afr_Tlep_68LH1_75_TK1-A.typica
ATCGAGCGAATCCAAAACGAAAAAGTCTCCCAACGTGCATACCGCCCATTTGCATGTTGT
TGTGAGCCGCACGGAAACTCGTACACGTTTGTGGTGGTGATAGCCGTCTGCTGTGCGTTC
GTTGGGCAGACAATGGCTTACGAGTGGCTGTGCGCTTGTTGAACAACGGTGACCAATYTG
GCGTCTACGCCGTATCTAGCTTCCGCCTGGACCGTCGGTAGCGATGAAAGATGCGGAGGA
AGTTCCTCTTCGGAGTTGAGCAGACTTAATGAGCCACGCTCTAGGTGGCCGCCAGAACCC
AAAACACACCAATTGTTGTCATTTGACATTGTTGATGATGATTATGTACAAATCTTGGCG
GTGGATCACTCGGTTCGTGGATCGATGAAGAACGCAGCCAGCTGCGATAAATAGTGCGAA
TTGCAGACACATTGAGCACTAAGAATTCGAACGCACATTGCGCTATCGGGTTCATTCCCG
ATGGCACGTCTGGCTGAGGGTCGAATTGTGCTAGAGCATCTTTGCAATCACTTCTCTCAG
ATTGTGATTGTGAAGCATTCGGCGAGCGATTGTTGTCGTGTTGTTGCTTAAGGTGACGAT
TGAATCGGCACCGCGCGACACGACACGGTTCCTTGCTTAGTTTGATGAACAAAAAGACGT
CCCGCACACCCAACGTCTGCTAAACACTAGACTAGAGCTGGTGTCTAGAGGTGTTGGGTG
TGATTTTGATGGTCaCAAAAGTGCCGCCATTTCATAGTGGCRACAACCAGCATACGTCTA
TGATACTASTANGTTGGCTGGTTGATGAAACGGCAACGgAATGTGCGCATGCATGTGATC
GATAACCGATAATGTTCGTA
>Afr_Tlep_68LH2_76_TK1-A.typica
ATCGAGCGAaTCCAAAACGAAAAAGTCTCCCAACGTGCATACCGCCCATTTGCATGTTGT
TGTGAGCCGCACGGAAACTCGTACACGTTTGTGGTGGTGATAGCCGTCTGCTGTGCGTTC
GTTGGGCAGACAATGGCTTACGAGTGGCTGTGCGCTTGTTGAACAACGGTGACCAATTTG
GCGTCTACGCCGTATCTAGCTTCCGCCTGGACCGTCGGTAGCGATGAAAGATGCGGAGGA
AGTTCCTCTTCGGAGTTGAGCAGACTTAATGAGCCACGCTCTAGGTGGCCGCCAGAACCC
AAAACACACCAATTGTTGTCATTTGACATTGTTGATGATGATTATGTACAAATCTTGGCG
GTGGATCACTCGGTTCGTGGATCGATGAAGAACGCAGCCAGCTGCGATAAATAGTGCGAA
TTGCAGACACATTGAGCACTAAGAATTCGAACGCACATTGCGCTATCGGGTTCATTCCCG
ATGGCACGTCTGGCTGAGGGTCGAATTGTGCTAGAGCATCTTTGCAATCACTTCTCTCAG
ATTGTGATTGTGAAGCATTCGGCGAGCGATTGTTGTCGTGTTGTTGCTTAAGGTGACGAT
TGAATCGGCACCGCGCGACACGACACGGTTCCTTGCTTAGTTTGATGAACAAAAAGACGT
CCCGCACACCCAACGTCTGCTAAACACTAGACTAGAGCTGGTGTCTAGAGGTGTTGGGTG
TGATTTTGATGGTCACAAAAGTGCCGCCATTTCATAGTGGCAACAACCAGCATACGTCTA
TGATACTAGTAGGTTGGCTGGTTGATGAAACGGCAACGGAATGTGCGCATGCATGTGATC
GAGAAGCGATAATGTTCGTA
>AfTl23MNeTK1AH_A.typica
ATCGAGCGAATCCAAAACGAAAAAGTCTCCCAACGTGCATACCGCCCATTTGCATGTTGT
TGTGAGCCGCACGGAAACTCGTACACGTTTGTGGTGGTGATAGCCGTCTGCTGTGCGTTC
GTTGGGCAGACAATGGCTTACGAGTGGCTGTGCGCTTGTTGAACAACGGTGACCAATTTG
GCGTCTACGCCGTATCTAGCTTCCGCCTGGACCGTCGGTAGCGATGAAAGATGCGGAGGA
AGTTCCTCTTCGGAGTTGAGCAGACTTAATGAGCCACGCTCTAGGTGGCCGCCAGAACCC
AAAACACACCAATTGTTGTCATTTGACATTGTTGATGATGATTATGTACAAATCTTGGCG
GTGGATCACTCGGTTCGTGGATCGATGAAGAACGCAGCCAGCTGCGATAAATAGTGCGAA
TTGCAGACACATTGAGCACTAAGAATTCGAACGCACATTGCGCTATCGGGTTCATTCCCG
ATGGCACGTCTGGCTGAGGGTCGAATTGTGCTAGAGCATCTTTGCAATCACTTCTCTCAG
ATTGTGATTGTGAAGCATTCGGCGAGCGATTGTTGTCGTGTTGTTGCTTAAGGTGACGAT
TGAATCGGCACCGCGCGACACGACACGGTTCCTTGCTTAGTTTGATGAACAAAAAGACGT
CCCGCACACCCAACGTCTGCTAAACACTAGACTAGAGCTGGTGTCTAGAGGTGTTGGGTG
TGATTTTGATGGTCACAAAAGTGCCGCCATTTCATAGTGGCAACAACCAGCATACGTCTA
TGATACTAGTAGGTTGGCTGGTTGATGAAACGGCAACGGAATGTGCGCATGCATGTGATC
GAGAAGCGATAATGTTCGTA
>AfTl23NeTK1AH_A.typica
ATCGAGCGAATCCAAAACGAAAAAGTCTCCCAACGTGCATACCGCCCATTTGCATGTTGT
TGTGAGCCGCACGGAAACTCGTACACGTTTGTGGTGGTGATAGCCGTCTGCTGTGCGTTC
GTTGGGCAGACAATGGCTTACGAGTGGCTGTGCGCTTGTTGAACAACGGTGACCAATTTG
GCGTCTACGCCGTATCTAGCTTCCGCCTGGACCGTCGGTAGCGATGAAAGATGCGGAGGA
AGTTCCTCTTCGGAGTTGAGCAGACTTAATGAGCCACGCTCTAGGTGGCCGCCAGAACCC
AAAACACACCAATTGTTGTCATTTGACATTGTTGATGATGATTATGTACAAATCTTGGCG
GTGGATCACTCGGTTCGTGGATCGATGAAGAACGCAGCCAGCTGCGATAAATAGTGCGAA
TTGCAGACACATTGAGCACTAAGAATTCGAACGCACATTGCGCTATCGGGTTCATTCCCG
ATGGCACGTCTGGCTGAGGGTCGAATTGTGCTAGAGCATCTTTGCAATCACTTCTCTCAG
ATTGTGATTGTGAAGCATTCGGCGAGCGATTGTTGTCGTGTTGTTGCTTAAGGTGACGAT
TGAATCGGCACCGCGCGACACGACACGGTTCCTTGCTTAGTTTGATGAACAAAAAGACGT
CCCGCACACCCAACGTCTGCTAAACACTAGACTAGAGCTGGTGTCTAGAGGTGTTGGGTG
TGATTTTGATGGTCACAAAAGTGCCGCCATTTCATAGTGGCAACAACCAGCATACGTCTA
TGATACTAGTAGGTTGGCTGGTTGATGAAACGGCAACGGAATGTGCGCATGCATGTGATC
GAGAAGCGATAATGTTCGTA
>AfTl30NeTK1AH_A.typica
ATCGAGCGAATCCAAAACGAAAAAGTCTCCCAACGTGCATACCGCCCATTTGCATGTTGT
TGTGAGCCGCACGGAAACTCGTACACGTTTGTGGTGGTGATAGCCGTCTGCTGTGCGTTC
GTTGGGCAGACAATGGCTTACGAGTGGCTGTGCGCTTGTTGAACAACGGTGACCAATTTG
GCGTCTACGCCGTATCTAGCTTCCGCCTGGACCGTCGGTAGCGATGAAAGATGCGGAGGA
AGTTCCTCTTCGGAGTTGAGCAGACTTAATGAGCCACGCTCTAGGTGGCCGCCAGAACCC
AAAACACACCAATTGTTGTCATTTGACATTGTTGATGATGATTATGTACAAATCTTGGCG
GTGGATCACTCGGTTCGTGGATCGATGAAGAACGCAGCCAGCTGCGATAAATAGTGCGAA
TTGCAGACACATTGAGCACTAAGAATTCGAACGCACATTGCGCTATCGGGTTCATTCCCG
ATGGCACGTCTGGCTGAGGGTCGAATTGTGCTAGAGCATCTTTGCAATCACTTCTCTCAG
ATTGTGATTGTGAAGCATTCGGCGAGCGATTGTTGTCGTGTTGTTGCTTAAGGTGACGAT
TGAATCGGCACCGCGCGACACGACACGGTTCCTTGCTTAGTTTGATGAACAAAAAGACGT
CCCGCACACCCAACGTCTGCTAAACACTAGACTAGAGCTGGTGTCTAGAGGTGTTGGGTG
TGATTTTGATGGTCACAAAAGTGCCGCCATTTCATAGTGGCAACAACCAGCATACGTCTA
TGATACTAGTAGGTTGGCTGGTTGATGAAACGGCAACGGAATGTGCGCATGCATGTGATC
GAGAAGCGATAATGTTCGTA
>Afr_Tlep_58LH1_65_TK1-A.pegreffii
ATCGAGCGAATCCAAAACGAACGAAAAAGTCTCCCAACGTGCATACCTTCCATTTGCATG
TTGTTGTGAGCCACATGGAAACTCGTACACACGTGGTGGCAGCCGTCTGCTGTGCTTTTT
TTAGGCAGACAATGGCTTACGAGTGGCCGTGTGCTTGTTGAACAACGGTGACCAATTTGG
CGTCTACGCCGTATCTAGCTTCTGCCTGGACCGTCAGTTGCGATGAAAGATGCGGAGAAA
GTTCCTTTGTTTTGGCTGCTAATCATCATTGATGAGCAGCAGCTTAAGGCAGAGTCGAGC
AGACTTAATGAGCCACGCTAGGTGGCCGCCAAAACCCAAAACACAACCGGTCTATTTGAC
ATTGTTATTTCATTGTATGTGTTGAAAATGTACAAATCTTGGCGGTGGATCACTCGGTTC
GTGGATCGATGAAGAACGCAGCCAGCTGCGATAAATAGTGCGAATTGCAGACACATTGAG
CACTAAGAATTCGAACGCACATTGCGCTATCGGGTTCATTCCCGATGGCACGTCTGGCTG
AGGGTCGAATTACGGTGAACTGTCTTCACGGTTTTTCTGGACTGTGAAGCATTCGGCAAG
CAATTGCTGTTGTGTTGTTGGTGATTCTATCATGGACAATATGACGAGCGGTTCCTTGCT
TAGTGATGACAAAAGAAGACGTCAACACCGAATCTACTATACTACTAATACTAGTATATA
GGTGAGGTGCTTTTGGTGGTCACAAAAGTGACAAGTATGCCATTTCATAGGGGCAACAAC
CAGCATACGTGATAAGTTGGCTGGTTGATGAAACGGCAACGGAATGACGGACGTCTATGT
GATCAAAAATGATACTA
>Afr_Tlep_55LH1_63_TK1-A.pegreffii
ATCGAGCGAATCCAAAACGAACGAAAAAGTCTCCCAACGTGCATACCTTCCATTTGCATG
TTGTTGTGAGCCACATGGAAACTCGTACACACGTGGTGGCAGCCGTCTGCTGTGCTTTTT
TTAGGCAGACAATGGCTTACGAGTGGCCGTGTGCTTGTTGAACAACGGTGACCAATTTGG
CGTCTACGCCGTATCTAGCTTCTGCCTGGACCGTCAGTTGCGATGAAAGATGCGGAGAAA
GTTCCTTTGTTTTGGCTGCTAATCATCATTGATGAGCAGCAGCTTAAGGCAGAGTCGAGC
AGACTTAATGAGCCACGCTAGGTGGCCGCCAAAACCCAAAACACAACCGGTCTATTTGAC
ATTGTTATTTCATTGTATGTGTTGAAAATGTACAAATCTTGGCGGTGGATCACTCGGTTC
GTGGATCGATGAAGAACGCAGCCAGCTGCGATAAATAGTGCGAATTGCAGACACATTGAG
CACTAAGAATTCGAACGCACATTGCGCTATCGGGTTCATTCCCGATGGCACGTCTGGCTG
AGGGTCGAATTACGGTGAACTGTCTTCACGGTTTTTCTGGACTGTGAAGCATTCGGCAAG
CAATTGCTGTTGTGTTGTTGGTGATTCTATCATGGACAATATGACGAGCGGTTCCTTGCT
TAGTGATGACAAAAGAAGACGTCAACACCGAATCTACTATACTACTAATACTAGTATATA
GGTGAGGTGCTTTTGGTGGTCACAAAAGTGACAAGTATGCCATTTCATAGGGGCAACAAC
CAGCATACGTGATAAGTTGGCTGGTTGATGAAACGGCAACGGAATGACGGACGTCTATGT
GATCAAAAATGATACTA
>Afr_Tlep_52LH2_60_TK1-A.pegreffii
ATCGAGCGAATCCAAAACGAACGAAAAAGTCTCCCAACGTGCATACCTTCCATTTGCATG
TTGTTGTGAGCCACATGGAAACTCGTACACACGTGGTGGCAGCCGTCTGCTGTGCTTTTT
TTAGGCAGACAATGGCTTACGAGTGGCCGTGTGCTTGTTGAACAACGGTGACCAATTTGG
CGTCTACGCCGTATCTAGCTTCTGCCTGGACCGTCAGTTGCGATGAAAGATGCGGAGAAA
GTTCCTTTGTTTTGGCTGCTAATCATCATTGATGAGCAGCAGCTTAAGGCAGAGTCGAGC
AGACTTAATGAGCCACGCTAGGTGGCCGCCAAAACCCAAAACACAACCGGTCTATTTGAC
ATTGTTATTTCATTGTATGTGTTGAAAATGTACAAATCTTGGCGGTGGATCACTCGGTTC
GTGGATCGATGAAGAACGCAGCCAGCTGCGATAAATAGTGCGAATTGCAGACACATTGAG
CACTAAGAATTCGAACGCACATTGCGCTATCGGGTTCATTCCCGATGGCACGTCTGGCTG
AGGGTCGAATTACGGTGAACTGTCTTCACGGTTTTTCTGGACTGTGAAGCATTCGGCAAG
CAATTGCTGTTGTGTTGTTGGTGATTCTATCATGGACAATATGACGAGCGGTTCCTTGCT
TAGTGATGACAAAAGAAGACGTCAACACCGAATCTACTATACTACTAATACTAGTATATA
GGTGAGGTGCTTTTGGTGGTCACAAAAGTGACAAGTATGCCATTTCATAGGGGCAACAAC
CAGCATACGTGATAAGTTGGCTGGTTGATGAAACGGCAACGGAATGACGGACGTCTATGT
GATCAAAAATGATACTA
>Afr_Tlep_46LH3_56_TK1-A.pegreffii
ATCGAGCGAATCCAAAACGAACGAAAAAGTCTCCCAACGTGCATACCTTCCATTTGCATG
TTGTTGTGAGCCACATGGAAACTCGTACACACGTGGTGGCAGCCGTCTGCTGTGCTTTTT
TTAGGCAGACAATGGCTTACGAGTGGCCGTGTGCTTGTTGAACAACGGTGACCAATTTGG
CGTCTACGCCGTATCTAGCTTCTGCCTGGACCGTCAGTTGCGATGAAAGATGCGGAGAAA
GTTCCTTTGTTTTGGCTGCTAATCATCATTGATGAGCAGCAGCTTAAGGCAGAGTCGAGC
AGACTTAATGAGCCACGCTAGGTGGCCGCCAAAACCCAAAACACAACCGGTCTATTTGAC
ATTGTTATTTCATTGTATGTGTTGAAAATGTACAAATCTTGGCGGTGGATCACTCGGTTC
GTGGATCGATGAAGAACGCAGCCAGCTGCGATAAATAGTGCGAATTGCAGACACATTGAG
CACTAAGAATTCGAACGCACATTGCGCTATCGGGTTCATTCCCGATGGCACGTCTGGCTG
AGGGTCGAATTACGGTGAACTGTCTTCACGGTTTTTCTGGACTGTGAAGCATTCGGCAAG
CAATTGCTGTTGTGTTGTTGGTGATTCTATCATGGACAATATGACGAGCGGTTCCTTGCT
TAGTGATGACAAAAGAAGACGTCAACACCGAATCTACTATACTACTAATACTAGTATATA
GGTGAGGTGCTTTTGGTGGTCACAAAAGTGACAAGTATGCCATTTCATAGGGGCAACAAC
CAGCATACGTGATAAGWTGGCTGGTTGATGAAACGRCAACGGAATGACGGACGTCTATGT
GATCANAAATGATACTA
>Afr_Tlep_38LH1_51_TK1-A.pegreffii
ATCGAGCGAATCCAAAACGAACGAAAAAGTCTCCCAACGTGCATACCTTCCATTTGCATG
TTGTTGTGAGCCACATGGAAACTCGTACACACGTGGTGGCAGCCGTCTGCTGTGCTTTTT
TTAGGCAGACAATGGCTTACGAGTGGCCGTGTGCTTGTTGAACAACGGTGACCAATTTGG
CGTCTACGCCGTATCTAGCTTCTGCCTGGACCGTCAGTTGCGATGAAAGATGCGGAGAAA
GTTCCTTTGTTTTGGCTGCTAATCATCATTGATGAGCAGCAGCTTAAGGCAGAGTCGAGC
AGACTTAATGAGCCACGCTAGGTGGCCGCCAAAACCCAAAACACAACCGGTCTATTTGAC
ATTGTTATTTCATTGTATGTGTTGAAAATGTACAAATCTTGGCGGTGGATCACTCGGTTC
GTGGATCGATGAAGAACGCAGCCAGCTGCGATAAATAGTGCGAATTGCAGACACATTGAG
CACTAAGAATTCGAACGCACATTGCGCTATCGGGTTCATTCCCGATGGCACGTCTGGCTG
AGGGTCGAATTACGGTGAACTGTCTTCACGGTTTTTCTGGACTGTGAAGCATTCGGCAAG
CAATTGCTGTTGTGTTGTTGGTGATTCTATCATGGACAATATGACGAGCGGTTCCTTGCT
TAGTGATGACAAAAGAAGACGTCAACACCGAATCTACTATACTACTAATACTAGTATATA
GGTGAGGTGCTTTTGGTGGTCACAAAAGTGACAAGTATGCCATTTCATAGGGGCAACAAC
CAGCATACGTGATAAGTTGGCTGGTTGATGAAACGGCAACGGAATGACGGACGTCTATGT
GATCAAAAATGATACTA
>Afr_Tlep_32LH2_45_TK1-A.pegreffii
ATCGAGCGATCCAAAACGAACGAAAAAGTCTCCCAACGTGCATACCTTCCATTTGCATGT
TGTTGTGAGCCACATGGAAACTCGTACACACGTGGTGGCAGCCGTCTGCTGTGCTTTTTT
TAGGCAGACAATGGCTTACGAGTGGCCGTGTGCTTGTTGAACAACGGTGACCAATTTGGC
GTCTACGCCGTATCTAGCTTCTGCCTGGACCGTCAGTTGCGATGAAAGATGCGGAGAAAG
TTCCTTTGTTTTGGCTGCTAATCATCATTGATGAGCAGCAGCTTAAGGCAGAGTCGAGCA
GACTTAATGAGCCACGCTAGGTGGCCGCCAAAACCCAAAACACAACCGGTCTATTTGACA
TTGTTATTTCATTGTATGTGTTGAAAATGTACAAATCTTGGCGGTGGATCACTCGGTTCG
TGGATCGATGAAGAACGCAGCCAGCTGCGATAAATAGTGCGAATTGCAGACACATTGAGC
ACTAAGAATTCGAACGCACATTGCGCTATCGGGTTCATTCCCGATGGCACGTCTGGCTGA
GGGTCGAATTACGGTGAACTGTCTTCACGGTTTTTCTGGACTGTGAAGCATTCGGCAAGC
AATTGCTGTTGTGTTGTTGGTGATTCTATCATGGACAATATGACGAGCGGTTCCTTGCTT
AGTGATGACAAAAGAAGACGTCAACACCGAATCTACTATACTACTAATACTAGTATATAG
GTGAGGTGCTTTTTGGTGGTCACAAAAGTGACAAGTATGCCATTTCATAGGGGCAACAAC
CAGCATACGTGATAAGTTGGCTGGTTGATGAAACGGCAACGGAATGACGGACGTCTATGT
GATCAAAAATGATACTA
>Afr_Tlep_21LH1_40_TK1-A.pegreffii
ATCGAGCGAATCCAAAACGAACGAAAAAGTCTCCCAACGTGCATACCTTCCATTTGCATG
TTGTTGTGAGCCACATGGAAACTCGTACACACGTGGTGGCAGCCGTCTGCTGTGCTTTTT
TTAGGCAGACAATGGCTTACGAGTGGCCGTGTGCTTGTTGAACAACGGTGACCAATTTGG
CGTCTACGCCGTATCTAGCTTCTGCCTGGACCGTCAGTTGCGATGAAAGATGCGGAGAAA
GTTCCTTTGTTTTGGCTGCTAATCATCATTGATGAGCAGCAGCTTAAGGCAGAGTCGAGC
AGACTTAATGAGCCACGCTAGGTGGCCGCCAAAACCCAAAACACAACCGGTCTATTTGAC
ATTGTTATTTCATTGTATGTGTTGAAAATGTACAAATCTTGGCGGTGGATCACTCGGTTC
GTGGATCGATGAAGAACGCAGCCAGCTGCGATAAATAGTGCGAATTGCAGACACATTGAG
CACTAAGAATTCGAACGCACATTGCGCTATCGGGTTCATTCCCGATGGCACGTCTGGCTG
AGGGTCGAATTACGGTGAACTGTCTTCACGGTTTTTCTGGACTGTGAAGCATTCGGCAAG
CAATTGCTGTTGTGTTGTTGGTGATTCTATCATGGACAATATGACGAGCGGTTCCTTGCT
TAGTGATGACAAAAGAAGACGTCAACACCGAATCTACTATACTACTAATACTAGTATATA
GGTGAGGTGCTTTTGGTGGTCACAAAAGTGACAAGTATGCCATTTCATAGGGGCAACAAC
CAGCATACGTGATAAGTTGGCTGGTTGATGAAACGGCAACGGAATGACGGACGTCTATGT
GATCAAAAATGATACTA
>Afr_Tlep_59LH1_67_TK1-A.pegreffii
ATCGAGCGATCCAAAACGAACGAAAAAGTCTCCCAACGTGCATACCTTCCATTTGCATGT
TGTTGTGAGCCACATGGAAACTCGTACACACGTGGTGGCAGCCGTCTGCTGTGCTTTTTT
TAGGCAGACAATGGCTTACGAGTGGCCGTGTGCTTGTTGAACAACGGTGACCAATTTGGC
GTCTACGCCGTATCTAGCTTCTGCCTGGACCGTCAGTTGCGATGAAAGATGCGGAGAAAG
TTCCTTTGTTTTGGCTGCTAATCATCATTGATGAGCAGCAGTTTAAGGCAGAGTCGAGCA
GACTTAATGAGCCACGCTAGGTGGCCGCCAAAACCCAAAACACAACCGGTCTATTTGACA
TTGTTATTTCATTGTATGTGTTGAAAATGTACAAATCTTGGCGGTGGATCACTCGGTTCG
TGGATCGATGAAGAACGCAGCCAGCTGCGATAAATAGTGCGAATTGCAGACACATTGAGC
ACTAAGAATTCGAACGCACATTGCGCTATCGGGTTCATTCCCGATGGCACGTCTGGCTGA
GGGTCGAATTACGGTGAACTGTCTTCACGGTTTTTCTGGACTGTGAAGCATTCGGCAAGC
AATTGCTGTTGTGTTGTTGGTGATTCTATCATGGACAATATGACGAGCGGTTCCTTGCTT
AGTGATGACAAAAGAAGACGTCAACACCGAATCTACTATACTACTAATACTAGTATATAG
GTGAGGTGCTTTTGGTGGTCACAAAAGTGACAAGTATGCCATTTCATAGGGGCAACAACC
AGCATACGTGATAAGTTGGCTGGTTGATGAAACGGCAACGGAATGACGGACGTCTATGTG
ATCAAAAATGATACTA
>Afr_Tlep_59LH2_68_TK1-A.pegreffii
ATCGAGCGAATCCAAAACGAACGAAAAAGTCTCCCAACGTGCATACCTTCCATTTGCATG
TTGTTGTGAGCCACATGGAAACTCGTACACACGTGGTGGCAGCCGTCTGCTGTGCTTTTT
TTAGGCAGACAATGGCTTACGAGTGGCCGTGTGCTTGTTGAACAACGGTGACCAATTTGG
CGTCTACGCCGTATCTAGCTTCTGCCTGGACCGTCAGTTGCGATGAAAGATGCGGAGAAA
GTTCCTTTGTTTTGGCTGCTAATCATCATTGATGAGCAGCAGCTTAAGGCAGAGTCGAGC
AGACTTAATGAGCCACGCTAGGTGGCCGCCAAAACCCAAAACACAACCGGTCTATTTGAC
ATTGTTATTTCATTGTATGTGTTGAAAATGTACAAATCTTGGCGGTGGATCACTCGGTTC
GTGGATCGATGAAGAACGCAGCCAGCTGCGATAAATAGTGCGAATTGCAGACACATTGAG
CACTAAGAATTCGAACGCACATTGCGCTATCGGGTTCATTCCCGATGGCACGTCTGGCTG
AGGGTCGAATTACGGTGAACTGTCTTCACGGTTTTTCTGGACTGTGAAGCATTCGGCAAG
CAATTGCTGTTGTGTTGTTGGTGATTCTATCATGGACAATATGACGAGCGGTTCCTTGCT
TAGTGATGACAAAAGAAGACGTCAACACCGAATCTACTATACTACTAATACTAGTATATA
GGTGAGGTGCTTTTGGTGGTCACAAAAGTGACAAGTATGCCATTTCATAGGGGCAACAAC
CAGCATACGTGATAAGTTGGCTGGTTGATGAAACGGCAACGGAATGACGGACGTCTATGT
GATCAAAAATGATACTA
>Afr_Tlep_70LH1_77_TK1-A.pegreffii
ATCGAGCGAtCCAAAACGAACGAAAAAGTCTCCCAACGTGCATACCTTCCATTTGCATGT
TGTTGTGAGCCACATGGAAACTCGTACACACGTGGTGGCAGCCGTCTGCTGTGCTTTTTT
TAGGCAGACAATGGCTTACGAGTGGCCGTGTGCTTGTTGAACAACGGTGACCAATTTGGC
GTCTACGCCGTATCTAGCTTCTGCCTGGACCGTCAGTTGCGATGAAAGATGCGGAGAAAG
TTCCTTTGTTTTGGCTGCTAATCATCATTGATGAGCAGCAGCTTAAGGCAGAGTCGAGCA
GACTTAATGAGCCACGCTAGGTGGCCGCCAAAACCCAAAACACAACCGGTCTATTTGACA
TTGTTATTTCATTGTATGTGTTGAAAATGTACAAATCTTGGCGGTGGATCACTCGGTTCG
TGGATCGATGAAGAACGCAGCCAGCTGCGATAAATAGTGCGAATTGCAGACACATTGAGC
ACTAAGAATTCGAACGCACATTGCGCTATCGGGTTCATTCCCGATGGCACGTCTGGCTGA
GGGTCGAATTACGGTGAACTGTCTTCACGGTTTTTCTGGACTGTGAAGCATTCGGCAAGC
AATTGCTGTTGTGTTGTTGGTGATTCTATCATGGACAATATGACGAGCGGTTCCTTGCTT
AGTGATGACAAAAGAAGACGTCAACACCGAATCTACTATACTACTAATACTAGTATATAG
GTGAGGTGCTTTTGGTGGTCACAAAAGTGACAAGTATGCCATTTCATAGGGGCAACAACC
AGCATACGTGATAAGTTGGCTGGTTGATGAAACGGCAACGGAATGACGGACGTCTATGTG
ATCAAAAATGATACTA
>AfTl04NeTK1AH_A.pegreffii
ATCGAGCGAATCCAAAACGAACGAAAAAGTCTCCCAACGTGCATACCTTCCATTTGCATG
TTGTTGTGAGCCACATGGAAACTCGTACACACGTGGTGGCAGCCGTCTGCTGTGCTTTTT
TTAGGCAGACAATGGCTTACGAGTGGCCGTGTGCTTGTTGAACAACGGTGACCAATTTGG
CGTCTACGCCGTATCTAGCTTCTGCCTGGACCGTCAGTTGCGATGAAAGATGCGGAGAAA
GTTCCTTTGTTTTGGCTGCTAATCATCATTGATGAGCAGCAGCTTAAGGCAGAGTCGAGC
AGACTTAATGAGCCACGCTAGGTGGCCGCCAAAACCCAAAACACAACCGGTCTATTTGAC
ATTGTTATTTCATTGTATGTGTTGAAAATGTACAAATCTTGGCGGTGGATCACTCGGTTC
GTGGATCGATGAAGAACGCAGCCAGCTGCGATAAATAGTGCGAATTGCAGACACATTGAG
CACTAAGAATTCGAACGCACATTGCGCTATCGGGTTCATTCCCGATGGCACGTCTGGCTG
AGGGTCGAATTACGGTGAACTGTCTTCACGGTTTTTCTGGACTGTGAAGCATTCGGCAAG
CAATTGCTGTTGTGTTGTTGGTGATTCTATCATGGACAATATGACGAGCGGTTCCTTGCT
TAGTGATGACAAAAGAAGACGTCAACACCGAATCTACTATACTACTAATACTAGTATATA
GGTGAGGTGCTTTTGGTGGTCACAAAAGTGACAAGTATGCCATTTCATAGGGGCAACAAC
CAGCATACGTGATAAGTTGGCTGGTTGATGAAACGGCAACGGAATGACGGACGTCTATGT
GATCAAAAATGATACTA
>AfTl08NeTK1AH_A.pegreffii
ATCGAGCGATCCAAAACGAACGAAAAAGTCTCCCAACGTGCATACCTTCCATTTGCATGT
TGTTGTGAGCCACATGGAAACTCGTACACACGTGGTGGCAGCCGTCTGCTGTGCTTTTTT
TAGGCAGACAATGGCTTACGAGTGGCCGTGTGCTTGTTGAACAACGGTGACCAATTTGGC
GTCTACGCCGTATCTAGCTTCTGCCTGGACCGTCAGTTGCGATGAAAGATGCGGAGAAAG
TTCCTTTGTTTTGGCTGCTAATCATCATTGATGAGCAGCAGCTTAAGGCAGAGTCGAGCA
GACTTAATGAGCCACGCTAGGTGGCCGCCAAAACCCAAAACACAACCGGTCTATTTGACA
TTGTTATTTCATTGTATGTGTTGAAAATGTACAAATCTTGGCGGTGGATCACTCGGTTCG
TGGATCGATGAAGAACGCAGCCAGCTGCGATAAATAGTGCGAATTGCAGACACATTGAGC
ACTAAGAATTCGAACGCACATTGCGCTATCGGGTTCATTCCCGATGGCACGTCTGGCTGA
GGGTCGAATTACGGTGAACTGTCTTCACGGTTTTTCTGGACTGTGAAGCATTCGGCAAGC
AATTGCTGTTGTGTTGTTGGTGATTCTATCATGGACAATATGACGAGCGGTTCCTTGCTT
AGTGATGACAAAAGAAGACGTCAACACCGAATCTACTATACTACTACTACTACTATAWWA
TATACTACTACTACTACTATAWWAKWGATGAGSTKYTKTTGGTSAYCACAGTGAYGASTA
KGMYRYYWCWTMRKAGSRRCAACCACCATMMKWSATRAKWWGKYKGSTKGATGAWRMRRC
AACGRMATRAYGAMCGACGA
>AfTl09NeTK1AH_A.pegreffii
ATCGAGCGAATCCAAAACGAACGAAAAAGTCTCCCAACGTGCATACCTTCCATTTGCATG
TTGTTGTGAGCCACATGGAAACTCGTACACACGTGGTGGCAGCCGTCTGCTGTGCTTTTT
TTAGGCAGACAATGGCTTACGAGTGGCCGTGTGCTTGTTGAACAACGGTGACCAATTTGG
CGTCTACGCCGTATCTAGCTTCTGCCTGGACCGTCAGTTGCGATGAAAGATGCGGAGAAA
GTTCCTTTGTTTTGGCTGCTAATCATCATTGATGAGCAGCAGCTTAAGGCAGAGTCGAGC
AGACTTAATGAGCCACGCTAGGTGGCCGCCAAAACCCAAAACACAACCGGTCTATTTGAC
ATTGTTATTTCATTGTATGTGTTGAAAATGTACAAATCTTGGCGGTGGATCACTCGGTTC
GTGGATCGATGAAGAACGCAGCCAGCTGCGATAAATAGTGCGAATTGCAGACACATTGAG
CACTAAGAATTCGAACGCACATTGCGCTATCGGGTTCATTCCCGATGGCACGTCTGGCTG
AGGGTCGAATTACGGTGAACTGTCTTCACGGTTTTTCTGGACTGTGAAGCATTCGGCAAG
CAATTGCTGTTGTGTTGTTGGTGATTCTATCATGGACAATATGACGAGCGGTTCCTTGCT
TAGTGATGACAAAAGAAGACGTCAACACCGAATCTACTATACTACTAATACTAGTATATA
GGTGAGGTGCTTTTTGGTGGTCACAAAAGTGACAAGTATGCCATTTCATAGGGGCAACAA
CCAGCATACGTGATAAGTTGGCTGGTTGATGAAACGGCAACGGAATGACGGACGTCTATG
TGATCAAAAATGATACTA
>AfTl15NeTK1AH_A.pegreffii
ATCGAGCGATCCAAAACGAACGAAAAAGTCTCCCAACGTGCATACCNTCCATTTGCATGT
TGTTGTGAGCCACATGGAAACTCGTACACACGTGGTGGCAGCCGTCTGCTGTGCTTTTTT
TAGGCAGACAATGGCTTACGAGTGGCCGTGTGCTTGTTGAACAACGGTGACCAATTTGGC
GTCTACGCCGTATCTAGCTTCTGCCTGGACCGTCAGTTGCGATGAAAGATGCGGAGAAAG
TTCCTTTGTTTTGGCTGCTAATCATCATTGATGAGCAGCAGCTTAAGGCAGAGTCGAGCA
GACTTAATGAGCCACGCTAGGTGGCCGCCAAAACCCAAAACACAACCGGTCTATTTGACA
TTGTTATTTCATTGTATGTGTTGAAAATGTACAAATCTTGGCGGTGGATCACTCGGTTCG
TGGATCGATGAAGAACGCAGCCAGCTGCGATAAATAGTGCGAATTGCAGACACATTGAGC
ACTAAGAATTCGAACGCACATTGCGCTATCGGGTTCATTCCCGATGGCACGTCTGGCTGA
GGGTCGAATTACGGTGAACTGTCTTCACGGTTTTTCTGGACTGTGAAGCATTCGGCAAGC
AATTGCTGTTGTGTTGTTGGTGATTCTATCATGGACAATATGACGAGCGGTTCCTTGCTT
AGTGATGACAAAAGAAGACGTCAACACCGAATCTACTATACTACTAATACTAGTATATAG
GTGAGGTGCTTTTTGGTGGTCACAAAAGTGACAAGTATGCCATTTCATAGGGGCAACAAC
CAGCATACGTGATAAGTTGGCTGGTTGATGAAACGGCAACGGAATGACGGACGTCTATGT
GATCAAAAATGATACTA
>AfTl21NeTK1AH_A.pegreffii
ATCGAGCGATCCAAAACGAACGAAAAAGTCTCCCAACGTGCATACCTTCCATTTGCATGT
TGTTGTGAGCCACATGGAAACTCGTACACACGTGGTGGCAGCCGTCTGCTGTGCTTTTTT
TAGGCAGACAATGGCTTACGAGTGGCCGTGTGCTTGTTGAACAACGGTGACCAATTTGGC
GTCTACGCCGTATCTAGCTTCTGCCTGGACCGTCAGTTGCGATGAAAGATGCGGAGAAAG
TTCCTTTGTTTTGGCTGCTAATCATCATTGATGAGCAGCAGCTTAAGGCAGAGTCGAGCA
GACTTAATGAGCCACGCTAGGTGGCCGCCAAAACCCAAAACACAACCGGTCTATTTGACA
TTGTTATTTCATTGTATGTGTTGAAAATGTACAAATCTTGGCGGTGGATCACTCGGTTCG
TGGATCGATGAAGAACGCAGCCAGCTGCGATAAATAGTGCGAATTGCAGACACATTGAGC
ACTAAGAATTCGAACGCACATTGCGCTATCGGGTTCATTCCCGATGGCACGTCTGGCTGA
GGGTCGAATTACGGTGAACTGTCTTCACGGTTTTTCTGGACTGTGAAGCATTCGGCAAGC
AATTGCTGTTGTGTTGTTGGTGATTCTATCATGGACAATATGACGAGCGGTTCCTTGCTT
AGTGATGACAAAAGAAGACGTCAACACCGAATCTACTATACTACTAATACTAGTATATAG
GTGAGGTGCTTTTGGTGGTCACAAAAGTGACAAGTATGCCATTTCATAGGGGCAACAACC
AGCATACGTGATAAGTTGGCTGGTTGATGAAACGGCAACGGAATGACGGACGTCTATGTG
ATCAAAAATGATACTA
>AfTl22NeTK1AH_A.pegreffii
ATCGAGCGAATCCAAAACGAACGAAAAAGTCTCCCAACGTGCATACCTTCCATTTGCATG
TTGTTGTGAGCCACATGGAAACTCGTACACACGTGGTGGCAGCCGTCTGCTGTGCTTTTT
TTAGGCAGACAATGGCTTACGAGTGGCCGTGTGCTTGTTGAACAACGGTGACCAATTTGG
CGTCTACGCCGTATCTAGCTTCTGCCTGGACCGTCAGTTGCGATGAAAGATGCGGAGAAA
GTTCCTTTGTTTTGGCTGCTAATCATCATTGATGAGCAGCAGCTTAAGGCAGAGTCGAGC
AGACTTAATGAGCCACGCTAGGTGGCCGCCAAAACCCAAAACACAACCGGTCTATTTGAC
ATTGTTATTTCATTGTATGTGTTGAAAATGTACAAATCTTGGCGGTGGATCACTCGGTTC
GTGGATCGATGAAGAACGCAGCCAGCTGCGATAAATAGTGCGAATTGCAGACACATTGAG
CACTAAGAATTCGAACGCACATTGCGCTATCGGGTTCATTCCCGATGGCACGTCTGGCTG
AGGGTCGAATTACGGTGAACTGTCTTCACGGTTTTTCTGGACTGTGAAGCATTCGGCAAG
CAATTGCTGTTGTGTTGTTGGTGATTCTATCATGGACAATATGACGAGCGGTTCCTTGCT
TAGTGATGACAAAAGAAGACGTCAACACCGAATCTACTATACTACTAATACTAGTATATA
GGTGAGGTGCTTTTGGTGGTCACAAAAGTGACAAGTATGCCATTTCATAGGGGCAACAAC
CAGCATACRTGATAAGTTGGCTGGTTGATGAAACGGCAACGGAATGACGGACGTCTATGT
GATCAAAAATGATACTA
>AfTl24NeTK1AH_A.pegreffii
ATCGAGCGATCCAAAACGAACGAAAAAGTCTCCCAACGTGCATACCTTCCATTTGCATGT
TGTTGTGAGCCACATGGAAACTCGTACACACGTGGTGGCAGCCGTCTGCTGTGCTTTTTT
TAGGCAGACAATGGCTTACGAGTGGCCGTGTGCTTGTTGAACAACGGTGACCAATTTGGC
GTCTACGCCGTATCTAGCTTCTGCCTGGACCGTCAGTTGCGATGAAAGATGCGGAGAAAG
TTCCTTTGTTTTGGCTGCTAATCATCATTGATGAGCAGCAGCTTAAGGCAGAGTCGAGCA
GACTTAATGAGCCACGCTAGGTGGCCGCCAAAACCCAAAACACAACCGGTCTATTTGACA
TTGTTATTTCATTGTATGTGTTGAAAATGTACAAATCTTGGCGGTGGATCACTCGGTTCG
TGGATCGATGAAGAACGCAGCCAGCTGCGATAAATAGTGCGAATTGCAGACACATTGAGC
ACTAAGAATTCGAACGCACATTGCGCTATCGGGTTCATTCCCGATGGCACGTCTGGCTGA
GGGTCGAATTACGGTGAACTGTCTTCACGGTTTTTCTGGACTGTGAAGCATTCGGCAAGC
AATTGCTGTTGTGTTGTTGGTGATTCTATCATGGACAATATGACGAGCGGTTCCTTGCTT
AGTGATGACAAAAGAAGACGTCAACACCGAATCTACTATACTACTAATACTAGTATATAG
GTGAGGTGCTTTTTGGTGGTCACAAAAGTGACAAGTATGCCATTTCATAGGGGCAACAAC
CAGCATACGTGATAAGTTGGCTGGTTGATGAAACGGCAACGGAATGACGGACGTCTATGT
GATCAAAAATGATACTA
>AfTl28NeTK1AH_A.pegreffii
ATCGAGCGATCCAAAACGAACGAAAAAGTCTCCCAACGTGCATACCTTCCATTTGCATGT
TGTTGTGAGCCACATGGAAACTCGTACACACGTGGTGGCAGCCGTCTGCTGTGCTTTTTT
TAGGCAGACAATGGCTTACGAGTGGCCGTGTGCTTGTTGAACAACGGTGACCAATTTGGC
GTCTACGCCGTATCTAGCTTCTGCCTGGACCGTCAGTTGCGATGAAAGATGCGGAGAAAG
TTCCTTTGTTTTGGCTGCTAATCATCATTGATGAGCAGCAGCTTAAGGCAGAGTCGAGCA
GACTTAATGAGCCACGCTAGGTGGCCGCCAAAACCCAAAACACAACCGGTCTATTTGACA
TTGTTATTTCATTGTATGTGTTGAAAATGTACAAATCTTGGCGGTGGATCACTCGGTTCG
TGGATCGATGAAGAACGCAGCCAGCTGCGATAAATAGTGCGAATTGCAGACACATTGAGC
ACTAAGAATTCGAACGCACATTGCGCTATCGGGTTCATTCCCGATGGCACGTCTGGCTGA
GGGTCGAATTACGGTGAACTGTCTTCACGGTTTTTCTGGACTGTGAAGCATTCGGCAAGC
AATTGCTGTTGTGTTGTTGGTGATTCTATCATGGACAATATGACGAGCGGTTCCTTGCTT
AGTGATGACAAAAGAAGACGTCAACACCGAATCTACTATACTACTAATACTAGTATATAG
GTGAGGTGCTTTTGGTGGTCACAAAAGTGACAAGTATGCCATTTCATAGGGGCAACAACC
AGCATACGTGATAAGTTGGCTGGTTGATGAAACGGCAACGGAATGACGGACGTCTATGTG
ATCAAAAATGATACTA
>AfTl33NeTK1AH_A.pegreffii
ATCGAGCGAATCCAAAACGAACGAAAAAGTCTCCCAACGTGCATACCTTCCATTTGCATG
TTGTTGTGAGCCACATGGAAACTCGTACACACGTGGTGGCAGCCGTCTGCTGTGCTTTTT
TTAGGCAGACAATGGCTTACGAGTGGCCGTGTGCTTGTTGAACAACGGTGACCAATTTGG
CGTCTACGCCGTATCTAGCTTCTGCCTGGACCGTCAGTTGCGATGAAAGATGCGGAGAAA
GTTCCTTTGTTTTGGCTGCTAATCATCATTGATGAGCAGCAGCTTAAGGCAGAGTCGAGC
AGACTTAATGAGCCACGCTAGGTGGCCGCCAAAACCCAAAACACAACCGGTCTATTTGAC
ATTGTTATTTCATTGTATGTGTTGAAAATGTACAAATCTTGGCGGTGGATCACTCGGTTC
GTGGATCGATGAAGAACGCAGCCAGCTGCGATAAATAGTGCGAATTGCAGACACATTGAG
CACTAAGAATTCGAACGCACATTGCGCTATCGGGTTCATTCCCGATGGCACGTCTGGCTG
AGGGTCGAATTACGGTGAACTGTCTTCACGGTTTTTCTGGACTGTGAAGCATTCGGCAAG
CAATTGCTGTTGTGTTGTTGGTGATTCTATCATGGACAATATGACGAGCGGTTCCTTGCT
TAGTGATGACAAAAGAAGACGTCAACACCGAATCTACTATACTACTAATACTAGTATATA
GGTGAGGTGCTTTTGGTGGTCACAAAAGTGACAAGTATGCCATTTCATAGGGGCAACAAC
CAGCATACGTGATAAGTTGGCTGGTTGATGAAACGGCAACGGAATGACGGACGTCTATGT
GATCAAAAATGATACTA
>Afr_Ntri_12LH1_23_TK1-A.typica
ATCGAGCGAATCCAAAACGAAAAAGTCTCCCAACGTGCATACCGCCCATTTGCATGTTGT
TGTGAGCCGCACGGAAACTCGTACACGTTTGTGGTGGTGATAGCCGTCTGCTGTGCGTTC
GTTGGGCAGACAATGGCTTACGAGTGGCTGTGCGCTTGTTGAACAACGGTGACCAATTTG
GCGTCTACGCCGTATCTAGCTTCCGCCTGGACCGTCGGTAGCGATGAAAGATGCGGAGGA
AGTTCCTCTTCGGAGTTGAGCAGACTTAATGAGCCACGCTCTAGGTGGCCGCCAGAACCC
AAAACACACCAATTGTTGTCATTTGACATTGTTGATGATGATTATGTACAAATCTTGGCG
GTGGATCACTCGGTTCGTGGATCGATGAAGAACGCAGCCAGCTGCGATAAATAGTGCGAA
TTGCAGACACATTGAGCACTAAGAATTCGAACGCACATTGCGCTATCGGGTTCATTCCCG
ATGGCACGTCTGGCTGAGGGTCGAATTGTGCTAGAGCATCTTTGCAATCACTTCTCTCAG
ATTGTGATTGTGAAGCATTCGGCGAGCGATTGTTGTCGTGTTGTTGCTTAAGGTGACGAT
TGAATCGGCACCGCGCGACACGACACGGTTCCTTGCTTAGTTTGATGAACAAAAAGACGT
CCCGCACACCCAACGTCTGCTAAACACTAGACTAGAGCTGGTGTCTAGAGGTGTTGGGTG
TGAATTTTGATGGTCaCAAAAGTGCCGCCATTTCATAGTGGCAACAACCAGCATACGTCT
ATGATACTAGTASGTTGGCTGGTTGATGAAACGGCAACGGAATGTGCGCATGCATGTGAT
CGANAAGCGATAATGTTCGTA
>Afr_Ntri_28LH1_26_TK1-A.typica
ATCGAGCGAATCCAAAACGAAAAAGTCTCCCAACGTGCATACCGCCCATTTGCATGTTGT
TGTGAGCCGCACGGAAACTCGTACACGTTTGTGGTGGTGATAGCCGTCTGCTGTGCGTTC
GTTGGGCAGACAATGGCTTACGAGTGGCTGTGCGCTTGTTGAACAACGGTGACCAATTTG
GCGTCTACGCCGTATCTAGCTTCCGCCTGGACCGTCGGTAGCGATGAAAGATGCGGAGGA
AGTTCCTCTTCGGAGTTGAGCAGACTTAATGAGCCACGCTCTAGGTGGCCGCCAGAACCC
AAAACACACCAATTGTTGTCATTTGACATTGTTGATGATGATTATGTACAAATCTTGGCG
GTGGATCACTCGGTTCGTGGATCGATGAAGAACGCAGCCAGCTGCGATAAATAGTGCGAA
TTGCAGACACATTGAGCACTAAGAATTCGAACGCACATTGCGCTATCGGGTTCATTCCCG
ATGGCACGTCTGGCTGAGGGTCGAATTGTGCTAGAGCATCTTTGCAATCACTTCTCTCAG
ATTGTGATTGTGAAGCATTCGGCGAGCGATTGTTGTCGTGTTGTTGCTTAAGGTGACGAT
TGAATCGGCACCGCGCGACACGACACGGTTCCTTGCTTAGTTTGATGAACAAAAAGACGT
CCCGCACACCCAACGTCTGCTAAACACTAGACTAGAGCTGGTGTCTAGAGGTGTTGGGTG
TGAATTTTGATGGTCACAAAAGTGCCGCCATTTCATAGTGGCAACAACCAGCATACGTCT
ATGATACTAGTAGGTTGGCTGGTTGATGAAACGGCAACGGAATGTGCGCATGCATGTGAT
CGAGAAGCGATAATGTTCGTA
>Afr_Ntri_28LH2_27_TK1-A.typica
ATCGAGCGAaTCCAAAACGAAAAAGTCTCCCAACGTGCATACCGCCCATTTGCATGTTGT
TGTGAGCCGCACGGAAACTCGTACACGTTTGTGGTGGTGATAGCCGTCTGCTGTGCGTTC
GTTGGGCAGACAATGGCTTACGAGTGGCTGTGCGCTTGTTGAACAACGGTGACCAATTTG
GCGTCTACGCCGTATCTAGCTTCCGCCTGGACCGTCGGTAGCGATGAAAGATGCGGAGGA
AGTTCCTCTTCGGAGTTGAGCAGACTTAATGAGCCACGCTCTAGGTGGCCGCCAGAACCC
AAAACACACCAATTGTTGTCATTTGACATTGTTGATGATGATTATGTACAAATCTTGGCG
GTGGATCACTCGGTTCGTGGATCGATGAAGAACGCAGCCAGCTGCGATAAATAGTGCGAA
TTGCAGACACATTGAGCACTAAGAATTCGAACGCACATTGCGCTATCGGGTTCATTCCCG
ATGGCACGTCTGGCTGAGGGTCGAATTGTGCTAGAGCATCTTTGCAATCACTTCTCTCAG
ATTGTGATTGTGAAGCATTCGGCGAGCGATTGTTGTCGTGTTGTTGCTTAAGGTGACGAT
TGAATCGGCACCGCGCGACACGACACGGTTCCTTGCTTAGTTTGATGAACAAAAAGACGT
CCCGCACACCCAACGTCTGCTAAACACTAGACTAGAGCTGGTGTCTAGAGGTGTTGGGTG
TGANTTTTGATGGTCACAAAAGTGCCGCCATTTCATAGTGGCAACAACCAGCATACGTCT
ATGATACTAGTAGGTTGGCTGGTTGATGAAACGGCAACGGAATGTGCGCATGCATGTGAT
CGAgAAGCGATAATGTTCGTA
>Afr_Ntri_33LH1_28_TK1-A.typica
ATCGAGCGAATCCAAAACGAAAAAGTCTCCCAACGTGCATACCGCCCATTTGCATGTTGT
TGTGAGCCGCACGGAAACTCGTACACGTTTGTGGTGGTGATAGCCGTCTGCTGTGCGTTC
GTTGGGCAGACAATGGCTTACGAGTGGCTGTGCGCTTGTTGAACAACGGTGACCAATTTG
GCGTCTACGCCGTATCTAGCTTCCGCCTGGACCGTCGGTAGCGATGAAAGATGCGGAGGA
AGTTCCTCTTCGGAGTTGAGCAGACTTAATGAGCCACGCTCTAGGTGGCCGCCAGAACCC
AAAACACACCAATTGTTGTCATTTGACATTGTTGATGATGATTATGTACAAATCTTGGCG
GTGGATCACTCGGTTCGTGGATCGATGAAGAACGCAGCCAGCTGCGATAAATAGTGCGAA
TTGCAGACACATTGAGCACTAAGAATTCGAACGCACATTGCGCTATCGGGTTCATTCCCG
ATGGCACGTCTGGCTGAGGGTCGAATTGTGCTAGAGCATCTTTGCAATCACTTCTCTCAG
ATTGTGATTGTGAAGCATTCGGCGAGCGATTGTTGTCGTGTTGTTGCTTAAGGTGACGAT
TGAATCGGCACCGCGCGACACGACACGGTTCCTTGCTTAGTTTGATGAACAAAAAGACGT
CCCGCACACCCAACGTCTGCTAAACACTAGACTAGAGCTGGTGTCTAGAGGTGTTGGGTG
TGATTTTGATGGTCACAAAAGTGCCGCCATTTCATAGTGGCAACAACCAGCATACGTCTA
TGATACTAGTAGGTTGGCTGGTTGATGAAACGGCAACGGAATGTGCGCATGCATGTGATC
GAGAAGCGATAATGTTCGTA
>Afr_Ntri_36LH1_29_TK1-A.typica
ATCGAGCGAATCCAAAACGAAAAAGTCTCCCAACGTGCATACCGCCCATTTGCATGTTGT
TGTGAGCCGCACGGAAACTCGTACACGTTTGTGGTGGTGATAGCCGTCTGCTGTGCGTTC
GTTGGGCAGACAATGGCTTACGAGTGGCTGTGCGCTTGTTGAACAACGGTGACCAATTTG
GCGTCTACGCCGTATCTAGCTTCCGCCTGGACCGTCGGTAGCGATGAAAGATGCGGAGGA
AGTTCCTCTTCGGAGTTGAGCAGACTTAATGAGCCACGCTCTAGGTGGCCGCCAGAACCC
AAAACACACCAATTGTTGTCATTTGACATTGTTGATGATGATTATGTACAAATCTTGGCG
GTGGATCACTCGGTTCGTGGATCGATGAAGAACGCAGCCAGCTGCGATAAATAGTGCGAA
TTGCAGACACATTGAGCACTAAGAATTCGAACGCACATTGCGCTATCGGGTTCATTCCCG
ATGGCACGTCTGGCTGAGGGTCGAATTGTGCTAGAGCATCTTTGCAATCACTTCTCTCAG
ATTGTGATTGTGAAGCATTCGGCGAGCGATTGTTGTCGTGTTGTTGCTTAAGGTGACGAT
TGAATCGGCACCGCGCGACACGACACGGTTCCTTGCTTAGTTTGATGAACAAAAAGACGT
CCCGCACACCCAACGTCTGCTAAACACTAGACTAGAGCTGGTGTCTAGAGGTGTTGGGTG
TGAATTTTGATGGTCACAAAAGTGCCGCCATTTCATAGTGGCAACAACCAGCATACGTCT
ATGATACTAGTAGGTTGGCTGGTTGATGAAACGGCAACGGAATGTGCGCATGCATGTGAT
CGAgAAGCGATAATGTTCGTA
>Afr_Ntri_37LH1_30_TK1-A.typica
ATCGAGCGAATCCAAAACGAAAAAGTCTCCCAACGTGCATACCGCCCATTTGCATGTTGT
TGTGAGCCGCACGGAAACTCGTACACGTTTGTGGTGGTGATAGCCGTCTGCTGTGCGTTC
GTTGGGCAGACAATGGCTTACGAGTGGCTGTGCGCTTGTTGAACAACGGTGACCAATTTG
GCGTCTACGCCGTATCTAGCTTCCGCCTGGACCGTCGGTAGCGATGAAAGATGCGGAGGA
AGTTCCTCTTCGGAGTTGAGCAGACTTAATGAGCCACGCTCTAGGTGGCCGCCAGAACCC
AAAACACACCAATTGTTGTCATTTGACATTGTTGATGATGATTATGTACAAATCTTGGCG
GTGGATCACTCGGTTCGTGGATCGATGAAGAACGCAGCCAGCTGCGATAAATAGTGCGAA
TTGCAGACACATTGAGCACTAAGAATTCGAACGCACATTGCGCTATCGGGTTCATTCCCG
ATGGCACGTCTGGCTGAGGGTCGAATTGTGCTAGAGCATCTTTGCAATCACTTCTCTCAG
ATTGTGATTGTGAAGCATTCGGCGAGCGATTGTTGTCGTGTTGTTGCTTAAGGTGACGAT
TGAATCGGCACCGCGCGACACGACACGGTTCCTTGCTTAGTTTGATGAACAAAAAGACGT
CCCGCACACCCAACGTCTGCTAAACACTAGACTAGAGCTGGTGTCTAGAGGTGTTGGGTG
TGATTTTGATGGTCACAAAAGTGCCGCCATTTCATAGTGGCAACAACCAGCATACGTCTA
TGATACTAGTAGGTTGGCTGGTTGATGAAACGGCAACGGAATGTGCGCATGCATGTGATC
GAGAAGCGATAATGTTCGTA
>Afr_Ntri_38LH1_31_TK1-A.typica
ATCGAGCGaATCCAAAACGAAAAAGTCTCCCAACGTGCATACCGCCCATTTGCATGTTGTT
GTGAGCCGCACGGAAACTCGTACACGTTTGTGGTGGTGATAGCCGTCTGCTGTGCGTTCG
TTGGGCAGACAATGGCTTACGAGTGGCTGTGCGCTTGTTGAACAACGGTGACCAATTTGG
CGTCTACGCCGTATCTAGCTTCCGCCTGGACCGTCGGTAGCGATGAAAGATGCGGAGGAA
GTTCCTCTTCGGAGTTGAGCAGACTTAATGAGCCACGCTCTAGGTGGCCGCCAGAACCCA
AAACACACCAATTGTTGTCATTTGACATTGTTGATGATGATTATGTACAAATCTTGGCGG
TGGATCACTCGGTTCGTGGATCGATGAAGAACGCAGCCAGCTGCGATAAATAGTGCGAAT
TGCAGACACATTGAGCACTAAGAATTCGAACGCACATTGCGCTATCGGGTTCATTCCCGA
TGGCACGTCTGGCTGAGGGTCGAATTGTGCTAGAGCATCTTTGCAATCACTTCTCTCAGA
TTGTGATTGTGAAGCATTCGGCGAGCGATTGTTGTCGTGTTGTTGCTTAAGGTGACGATT
GAATCGGCACCGCGCGACACGACACGGTTCCTTGCTTAGTTTGATGAACAAAAAGACGTC
CCGCACACCCAACGTCTGCTAAACACTAGACTAGAGCTGGTGTCTAGAGGTGTTGGGTGT
GATTTTGATGGTCACAAAAGTGCCGCCATTTCATAGTGGCAACAACCAGCATACGTCTAT
GATACTAGTAGGTTGGCTGGTTGATGAAACGGCAACGGAATGTGCGCATGCATGTGATCG
AGAAGCGATAATGTTCGTA
>Afr_Ntri_40LH1_5_TK1-A.typica
ATCGAGCGAaTCCAAAACGAAAAAGTCTCCCAACGTGCATACCGCCCATTTGCATGTTGT
TGTGAGCCGCACGGAAACTCGTACACGTTTGTGGTGGTGATAGCCGTCTGCTGTGCGTTC
GTTGGGCAGACAATGGCTTACGAGTGGCTGTGCGCTTGTTGAACAACGGTGACCAATTTG
GCGTCTACGCCGTATCTAGCTTCCGCCTGGACCGTCGGTAGCGATGAAAGATGCGGAGGA
AGTTCCTCTTCGGAGTTGAGCAGACTTAATGAGCCACGCTCTAGGTGGCCGCCAGAACCC
AAAACACACCAATTGTTGTCATTTGACATTGTTGATGATGATTATGTACAAATCTTGGCG
GTGGATCACTCGGTTCGTGGATCGATGAAGAACGCAGCCAGCTGCGATAAATAGTGCGAA
TTGCAGACACATTGAGCACTAAGAATTCGAACGCACATTGCGCTATCGGGTTCATTCCCG
ATGGCACGTCTGGCTGAGGGTCGAATTGTGCTAGAGCATCTTTGCAATCACTTCTCTCAG
ATTGTGATTGTGAAGCATTCGGCGAGCGATTGTTGTCGTGTTGTTGCTTAAGGTGACGAT
TGAATCGGCACCGCGCGACACGACACGGTTCCTTGCTTAGTTTGATGAACAAAAAGACGT
CCCGCACACCCAACGTCTGCTAAACACTAGACTAGAGCTGGTGTCTAGAGGTGTTGGGT
GTGATTTTGATGgTCaCaAAAGTGCCGCCaTTTCaTAGTGGCAACAACCAGCATACGTCT
ATGATACTAGTAGGTTGGCTGGTTGATGAAACGGCAACGGAATGTGCGCATGCATGTGAT
CGAWAAgCGATAATGTTCGTA
>AfNt05NeTK1AH_A.typica
ATCGAGCGAATCCAAAACGAAAAAGTCTCCCAACGTGCATACCGCCCATTTGCATGTTGT
TGTGAGCCGCACGGAAACTCGTACACGTTTGTGGTGGTGATAGCCGTCTGCTGTGCGTTC
GTTGGGCAGACAATGGCTTACGAGTGGCTGTGCGCTTGTTGAACAACGGTGACCAATTTG
GCGTCTACGCCGTATCTAGCTTCCGCCTGGACCGTCGGTAGCGATGAAAGATGCGGAGGA
AGTTCCTCTTCGGAGTTGAGCAGACTTAATGAGCCACGCTCTAGGTGGCCGCCAGAACCC
AAAACACACCAATTGTTGTCATTTGACATTGTTGATGATGATTATGTACAAATCTTGGCG
GTGGATCACTCGGTTCGTGGATCGATGAAGAACGCAGCCAGCTGCGATAAATAGTGCGAA
TTGCAGACACATTGAGCACTAAGAATTCGAACGCACATTGCGCTATCGGGTTCATTCCCG
ATGGCACGTCTGGCTGAGGGTCGAATTGTGCTAGAGCATCTTTGCAATCACTTCTCTCAG
ATTGTGATTGTGAAGCATTCGGCGAGCGATTGTTGYCATTGTGATTGTGAAGCATTCGGC
GAGCGATTGTTGYCKYGTWGTTGYTCKCTATGC
>AfNt06NeTK1AH_A.typica
ATCGAGCGAATCCAAAACGAAAAAGTCTCCCAACGTGCATACCGCCCATTTGCATGTTGT
TGTGAGCCGCACGGAAACTCGTACACGTTTGTGGTGGTGATAGCCGTCTGCTGTGCGTTC
GTTGGGCAGACAATGGCTTACGAGTGGCTGTGCGCTTGTTGAACAACGGTGACCAATTTG
GCGTCTACGCCGTATCTAGCTTCCGCCTGGACCGTCGGTAGCGATGAAAGATGCGGAGGA
AGTTCCTCTTCGGAGTTGAGCAGACTTAATGAGCCACGCTCTAGGTGGCCGCCAGAACCC
AAAACACACCAATTGTTGTCATTTGACATTGTTGATGATGATTATGTACAAATCTTGGCG
GTGGATCACTCGGTTCGTGGATCGATGAAGAACGCAGCCAGCTGCGATAAATAGTGCGAA
TTGCAGACACATTGAGCACTAAGAATTCGAACGCACATTGCGCTATCGGGTTCATTCCCG
ATGGCACGTCTGGCTGAGGGTCGAATTGTGCTAGAGCATCTTTGCAATCACTTCTCTCAG
ATTGTGATTGTGAAGCATTCGGCGAGCGATTGTTGTCGTGTTGTTGCTTAAGGTGACGAT
TGAATCGGCACCGCGCGACACGACACGGTTCCTTGCTTAGTTTGATGAACAAAAAGACGT
CCCGCACACCCAACGTCTGCTAAACACTAGACTAGAGCTGGTGTCTAGAGGTGTTGGGTG
GTGAWTTTTGATGGTCACAAAAGTGCCGCCATTTCATAGTGGCAACAACCAGCATACGTC
TATGATACTAGTAGGTTGGCTGGTTGATGAAACGGCAACGGAATGTGCGCATGCATGTGA
TCGAGAAGCGATAATGTTCGTA
>AfNt07neTK1AH_A.physeteris
ATCGAGCGATCCAAAACGAACAAGTCTCCCAACGTGCATACCGTCCATTTGCATGTTGTT
GTGAGCCGCATGGAAACTCATACACATGTGGTGGCAGCCGTCTGCTGTGCTTTATTGTGC
AGACAATGGCTTATGAGTGGCCGTGTGCCTGTTGAACAACGGTGACCAATTTGGCGTCTA
CGCCGTATCTAGCTTCTGCCTGGACCGTCAGTAGCGATGAAAGATGCGGAGAAAGTTCCT
CTGTTTTGACTCATTCGTGGGCCAACACAGGGTCGAGCAGACTTAATGAGCCACGCTTGG
TGGCCGCCAAAACCCAAAACACAACCAGTCTATTTGACATTGTTCAGTATGCGTTGACAT
TACGTTAATGTACAAATCTTGGCGGTGGATCACTCGGTTCGTGGATCGATGAAGAACGCA
GCCAGCTGCGATAAATAGTGCGAATTGCAGACACATTGAGCACTAAGAATTCGAACGCAC
ATTGCGCCATCGGGTTCATTCCCGATGGCACGTCTGGCTGAGGGTCGAATTATGGCAAAC
TATCTTCGTGGCTCCGGCCGTGAAGCATTCGGCAAGCAGTTGTCGTGTTGTTGGTTGGTC
GGTCTTTGAATCGGTCGATTGGCGGCTCGACGGCTCCTTGCTTAGTTGTTGTGTGAGGAG
ACGTCAACACCGAACGACGGTGATATTGGTGATCGCAAAAGCGAAAAGTATGCCACTTCA
TAGGGGCAACAACCAGCATACGTGTGTTGGCTGGTTGATGAACTGTTGGCAACGGAGTGA
CGGTGTGATCAGGAACGTTTGTATTTGACCT
>AfNt07NeTK1AH_A.physeteris
ATCGAGCGATCCAAAACGAACAAGTCTCCCAACGTGCATACCGTCCATTTGCATGTTGTT
GTGAGCCGCATGGAAACTCATACACATGTGGTGGCAGCCGTCTGCTGTGCTTTATTGTGC
AGACAATGGCTTATGAGTGGCCGTGTGCCTGTTGAACAACGGTGACCAATTTGGCGTCTA
CGCCGTATCTAGCTTCTGCCTGGACCGTCAGTAGCGATGAAAGATGCGGAGAAAGTTCCT
CTGTTTTGACTCATTCGTGGGCCAACACAGGGTCGAGCAGACTTAATGAGCCACGCTTGG
TGGCCGCCAAAACCCAAAACACAACCAGTCTATTTGACATTGTTCAGTATGCGTTGACAT
TACGTTAATGTACAAATCTTGGCGGTGGATCACTCGGTTCGTGGATCGATGAAGAACGCA
GCCAGCTGCGATAAATAGTGCGAATTGCAGACACATTGAGCACTAAGAATTCGAACGCAC
ATTGCGCCATCGGNTTCATTCCCGATGGCACGTCTGGCTGAGGGTCGAATTATGGCAAAC
TATCTTCGTGGCTCCGGCCGTGAAGCATTCGGCAAGCAGTTGTCGTGTTGTTGTGAAGCA
TTCGGCAAGCAGTTGTCGTGTTGTTGKWTGSTCGKTCTTYGAWTCGSTCGATTGKTGSYT
CGWCGGYTCCTTGCTTAGTTGYTGTGTGWGGMGACGTCMMCWCCGAAYGACGSTGAYATT
GSTGATCGYATAAGCGAAAAGTATGCCMC
>AfNt08NeTK1AH_A.typica
ATCGAGCGAATCCAAAACGAAAAAGTCTCCCAACGTGCATACCGCCCATTTGCATGTTGT
TGTGAGCCGCACGGAAACTCGTACACGTTTGTGGTGGTGATAGCCGTCTGCTGTGCGTTC
GTTGGGCAGACAATGGCTTACGAGTGGCTGTGCGCTTGTTGAACAACGGTGACCAATTTG
GCGTCTACGCCGTATCTAGCTTCCGCCTGGACCGTCGGTAGCGATGAAAGATGCGGAGGA
AGTTCCTCTTCGGAGTTGAGCAGACTTAATGAGCCACGCTCTAGGTGGCCGCCAGAACCC
AAAACACACCAATTGTTGTCATTTGACATTGTTGATGATGATTATGTACAAATCTTGGCG
GTGGATCACTCGGTTCGTGGATCGATGAAGAACGCAGCCAGCTGCGATAAATAGTGCGAA
TTGCAGACACATTGAGCACTAAGAATTCGAACGCACATTGCGCTATCGGGTTCATTCCCG
ATGGCACGTCTGGCTGAGGGTCGAATTGTGCTAGAGCATCTTTGCAATCACTTCTCTCAG
ATTGTGATTGTGAAGCATTCGGCGAGCGATTGTTGTCGTGTTGTTGCTTAAGGTGACGAT
TGAATCGGCACCGCGCGACACGACACGGTTCCTTGCTTAGTTTGATGAACAAAAAGACGT
CCCGCACACCCAACGTCTGCTAAACACTAGACTAGAGCTGGTGTCTAGAGGTGTTGGGTG
TGATTTTGATGGTCACAAAAGTGCCGCCATTTCATAGTGGCAACAACCAGCATACGTCTA
TGATACTAGTAGGTTGGCTGGTTGATGAAACGGCAACGGAATGTGCGCATGCATGTGATC
GAGAAGCGATAATGTTCGTA
>AfNt12NeTK1AH_A.typica
ATCGCGAGCGAATCCAAAACGAAAAAGTCTCCCAACGTGCATACCGCCCATTTGCATGTT
GTTGTGAGCCGCACGGAAACTCGTACACGTTTGTGGTGGTGATAGCCGTCTGCTGTGCGT
TCGTTGGGCAGACAATGGCTTACGAGTGGCTGTGCGCTTGTTGAACAACGGTGACCAATT
TGGCGTCTACGCCGTATCTAGCTTCCGCCTGGACCGTCGGTAGCGATGAAAGATGCGGAG
GAAGTTCCTCTTCGGAGTTGAGCAGACTTAATGAGCCACGCTCTAGGTGGCCGCCAGAAC
CCAAAACACACCAATTGTTGTCATTTGACATTGTTGATGATGATTATGTACAAATCTTGG
CGGTGGATCACTCGGTTCGTGGATCGATGAAGAACGCAGCCAGCTGCGATAAATAGTGCG
AATTGCAGACACATTGAGCACTAAGAATTCGAACGCACATTGCGCTATCGGGTTCATTCC
CGATGGCACGTCTGGCTGAGGGTCGAATTGTGCTAGAGCATCTTTGCAATCACTTCTCTC
AGATTGTGATTGTGAAGCATTCGGCGAGCGATTGTTGTCGTGTTGTTGCTTAAGGTGACG
ATTGAATCGGCACCGCGCGACACGACACGGTTCCTTGCTTAGTTTGATGAACAAAAAGAC
GTCCCGCACACCCAACGTCTGCTAAACACTAGACTAGAGCTGGTGTCTAGAGGTGTGTCT
AGAGGTTGTTGGGGTGTGATGTACGTGTTNNTGNNCNTGCANGCTATGTCAGGNANNCNN
NNGNCTCGCGCGGTGTATGATACTACGNGTTGTATGCTTNATNACGCNNNCACTCNCTNG
NCGCATGCATGNNATCGACAATCGNAGANGNGNGCA
>AfNt14NeTK1AH_A.typica
ATCGAGCGATCCAAAACGAAAAAGTCTCCCAACGTGCATACCGCCCATTTGCATGTTGTT
GTGAGCCGCACGGAAACTCGTACACGTTTGTGGTGGTGATAGCCGTCTGCTGTGCGTTCG
TTGGGCAGACAATGGCTTACGAGTGGCTGTGCGCTTGTTGAACAACGGTGACCAATTTGG
CGTCTACGCCGTATCTAGCTTCCGCCTGGACCGTCGGTAGCGATGAAAGATGCGGAGGAA
GTTCCTCTTCGGAGTTGAGCAGACTTAATGAGCCACGCTCTAGGTGGCCGCCAGAACCCA
AAACACACCAATTGTTGTCATTTGACATTGTTGATGATGATTATGTACAAATCTTGGCGG
TGGATCACTCGGTTCGTGGATCGATGAAGAACGCAGCCAGCTGCGATAAATAGTGCGAAT
TGCAGACACATTGAGCACTAAGAATTCGAACGCACATTGCGCTATCGGGTTCATTCCCGA
TGGCACGTCTGGCTGAGGGTCGAATTGTGCTAGAGCATCTTTGCAATCACTTCTCTCAGA
TTGTGATTGTGAAGCATTCGGCGAGCGATTGTTGTCGTGTTGTTGCTTAAGGTGACGATT
GAATCGGCACCGCGCGACACGACACGGTTCCTTGCTTAGTTTGATGAACAAAAAGACGTC
CCGCACACCCAACGTCTGCTAAACACTAGACTAGAGCTGGTGTCTAGAGGTGTTGGGTGT
GATTTTGATGGTCACGGTGTGATTTTGATGGTCACAAAAGTGCNGCCATTTCATANTGNN
AACAACCANCATACNTCTATGATACTAGTAGNTGGNTGGTTGATGNAACGGCNACGGANT
GNGCGCATGCATGTGNTCGAGAANCGATAATGNNCATA
>AfNt29neTK1AH_A.typica
ATCGAGCGATCCAAAACGAAAAAGTCTCCCAACGTGCATACCGCCCATTTGCATGTTGTT
GTGAGCCGCACGGAAACTCGTACACGTTTGTGGTGGTGATAGCCGTCTGCTGTGCGTTCG
TTGGGCAGACAATGGCTTACGAGTGGCTGTGCGCTTGTTGAACAACGGTGACCAATTTGG
CGTCTACGCCGTATCTAGCTTCCGCCTGGACCGTCGGTAGCGATGAAAGATGCGGAGGAA
GTTCCTCTTCGGAGTTGAGCAGACTTAATGAGCCACGCTCTAGGTGGCCGCCAGAACCCA
AAACACACCAATTGTTGTCATTTGACATTGTTGATGATGATTATGTACAAATCTTGGCGG
TGGATCACTCGGTTCGTGGATCGATGAAGAACGCAGCCAGCTGCGATAAATAGTGCGAAT
TGCAGACACATTGAGCACTAAGAATTCGAACGCACATTGCGCTATCGGGTTCATTCCCGA
TGGCACGTCTGGCTGAGGGTCGAATTGTGCTAGAGCATCTTTGCAATCACTTCTCTCAGA
TTGTGATTGTGAAGCATTCGGCGAGCGATTGTTGTCGTGTTGTTGCTTAAGGTGACGATT
GAATCGGCACCGCGCGACACGACACGGTTCCTTGCTTAGTTTGATGAACAAAAAGACGTC
CCGCACACCCAACGTCTGCTAAACACTAGACTAGAGCTGGTGTCTAGAGGTGTTGGGTGT
GATTTTGATGGTCACAAWAGTGCCGCCATTTCATAGTGGCTACAAYCAGCATACGTCTAT
GATACTASTACGYTGKCTGSTTSATSAMACGGCCACKCAMTSTSCGCATGCATGTGATCG
ACAATCGATAATGTTCGTA
>AfNt33NeTK1AH_A.typica
ATCGAGCGAATCCAAAACGAAAAAGTCTCCCAACGTGCATACCGCCCATTTGCATGTTGT
TGTGAGCCGCACGGAAACTCGTACACGTTTGTGGTGGTGATAGCCGTCTGCTGTGCGTTC
GTTGGGCAGACAATGGCTTACGAGTGGCTGTGCGCTTGTTGAACAACGGTGACCAATTTG
GCGTCTACGCCGTATCTAGCTTCCGCCTGGACCGTCGGTAGCGATGAAAGATGCGGAGGA
AGTTCCTCTTCGGAGTTGAGCAGACTTAATGAGCCACGCTCTAGGTGGCCGCCAGAACCC
AAAACACACCAATTGTTGTCATTTGACATTGTTGATGATGATTATGTACAAATCTTGGCG
GTGGATCACTCGGTTCGTGGATCGATGAAGAACGCAGCCAGCTGCGATAAATAGTGCGAA
TTGCAGACACATTGAGCACTAAGAATTCGAACGCACATTGCGCTATCGGGTTCATTCCCG
ATGGCACGTCTGGCTGAGGGTCGAATTGTGCTAGAGCATCTTTGCAATCACTTCTCTCAG
ATTGTGATTGTGAAGCATTCGGCGAGCGATTGTTGTCGTGTTGTTGCTTAAGGTGACGAT
TGAATCGGCACCGCGCGACACGACACGGTTCCTTGCTTAGTTTGATGAACAAAAAGACGT
CCCGCACACCCAACGTCTGCTAAACACTAGACTAGAGCTGGTGTCTAGAGGTGTTGGGTG
TGATTTTGATGGTCACAAAAGTGCCGCCATTTCATAGTGGCAACAACCAGCATACGTCTA
TGATACTAGTAGGTTGGCTGGTTGATGAAACGGCAACGGAATGTGCGCATGCATGTGATC
GAGAAGCGATAATGTTCGTA
>Afr_Ntri_59P1_32_TK1-A.physeteris
ATCGAGCGAATCCAAAACGAACAAGTCTCCCAACGTGCATACCGTCCATTTGCATGTTGT
TGTGAGCCGCATGGAAACTCATACACATGTGGTGGCAGCCGTCTGCTGTGCTTTATTGTG
CAGACAATGGCTTATGAGTGGCCGTGTGCCTGTTGAACAACGGTGACCAATTTGGCGTCT
ACGCCGTATCTAGCTTCTGCCTGGACCGTCAGTAGCGATGAAAGATGCGGAGAAAGTTCC
TCTGTTTTGACTCATTCGTGGGCCAACACAGGGTCGAGCAGACTTAATGAGCCACGCTTG
GTGGCCGCCAAAACCCAAAACACAACCAGTCTATTTGACATTGTTCAGTATGCGTTGACA
TTACGTTAATGTACAAATCTTGGCGGTGGATCACTCGGTTCGTGGATCGATGAAGAACGC
AGCCAGCTGCGATAAATAGTGCGAATTGCAGACACATTGAGCACTAAGAATTCGAACGCA
CATTGCGCCATCGGGTTCATTCCCGATGGCACGTCTGGCTGAGGGTCGAATTATGGCAAA
CTATCTTCGTGGCTCCGGCCGTGAAGCATTCGGCAAGCAGTTGTCGTGTTGTTGGTTGGT
CGGTCTTTGAATCGGTCGATTGGCGGCTCGACGGCTCCTTGCTTAGTTGTTGTGTGAGGA
GACGTCAACACCGAACGACGGTGATATTGGTGATCGCAAAAGCGAAAAGTATGCCACTTC
ATAGGGGCAACAACCAGCATACGTGTGTTGGCTGGTTGATGAACTGTTGGCAACGGAGTG
ACGGTGTGATCANGAACGTTTGTA
>Afr_Ntri_18LH1_24_TK1-A.physeteris
ATCGAGCGAATCCAAAACGAACAAGTCTCCCAACGTGCATACCGTCCATTTGCATGTTGT
TGTGAGCCGCATGGAAACTCATACACATGTGGTGGCAGCCGTCTGCTGTGCTTTATTGTG
CAGACAATGGCTTATGAGTGGCCGTGTGCCTGTTGAACAACGGTGACCAATTTGGCGTCT
ACGCCGTATCTAGCTTCTGCCTGGACCGTCAGTAGCGATGAAAGATGCGGAGAAAGTTCC
TCTGTTTTGACTCATTCGTGGGCCAACACAGGGTCGAGCAGACTTAATGAGCCACGCTTG
GTGGCCGCCAAAACCCAAAACACAACCAGTCTATTTGACATTGTTCAGTATGCGTTGACA
TTACGTTAATGTACAAATCTTGGCGGTGGATCACTCGGTTCGTGGATCGATGAAGAACGC
AGCCAGCTGCGATAAATAGTGCGAATTGCAGACACATTGAGCACTAAGAATTCGAACGCA
CATTGCGCCATCGGGTTCATTCCCGATGGCACGTCTGGCTGAGGGTCGAATTATGGCAAA
CTATCTTCGTGGCTCCGGCCGTGAAGCATTCGGCAAGCAGTTGTCGTGTTGTTGGTTGGT
CGGTCTTTGAATCGGTCGATTGGCGGCTCGACGGCTCCTTGCTTAGTTGTTGTGTGAGGA
GACGTCAACACCGAACGACGGTGATATTGGTGATCGCAAAAGCGAAAAGTATGCCACTTC
ATAGGGGCAACAACCAGCATACGTGTGTTGGCTGGTTGATGAACTGTTGGCAACGGAGTG
ACGGTGTGATCAGGAACGTTTGTA
>Afr_Ntri_24LH1_25_TK1-A.physeteris
ATCGAGCGAATCCAAAACGAACAAGTCTCCCAACGTGCATACCGTCCATTTGCATGTTGT
TGTGAGCCGCATGGAAACTCATACACATGTGGTGGCAGCCGTCTGCTGTGCTTTATTGTG
CAGACAATGGCTTATGAGTGGCCGTGTGCCTGTTGAACAACGGTGACCAATTTGGCGTCT
ACGCCGTATCTAGCTTCTGCCTGGACCGTCAGTAGCGATGAAAGATGCGGAGAAAGTTCC
TCTGTTTTGACTCATTCGTGGGCCAACACAGGGTCGAGCAGACTTAATGAGCCACGCTTG
GTGGCCGCCAAAACCCAAAACACAACCAGTCTATTTGACATTGTTCAGTATGCGTTGACA
TTACGTTAATGTACAAATCTTGGCGGTGGATCACTCGGTTCGTGGATCGATGAAGAACGC
AGCCAGCTGCGATAAATAGTGCGAATTGCAGACACATTGAGCACTAAGAATTCGAACGCA
CATTGCGCCATCGGGTTCATTCCCGATGGCACGTCTGGCTGAGGGTCGAATTATGGCAAA
CTATCTTCGTGGCTCCGGCCGTGAAGCATTCGGCAAGCAGTTGTCGTGTTGTTGGTTGGT
CGATCTTTGAATCGGTCGATTGGCGGCTCGACGGCTCCTTGCTTAGTTGTTGTGTGAGGA
GACGTCAACACCGAACGACGGTGATATTGGTGATCGCAAAAGCGAAAAGTATGCCACTTC
ATAGGGGCAACAACCAGCATACGTGTGTTGGCTGGTTGATGAACTGTTGGCAACGGAGTG
ACGGTGTGATCAGGAACGTTTGTA
>N.t2-Kudoa.thyrsites
GNATACCGGAGTAGACCGTATATTGGTTCACTATCGGAATGAACGTAATTTAATACCTTCGATGAGTAGCTACTGGAGGGCAAGTCTGGTGCCAGCAGCCGCGGTAATTCCAGCTCCAGTAGTGTATATCAAAATTGTTGCGGTTAAAACGCTCGTAGTTGGATTACAAAAGCTCTCTGGCGGCCAAATCTAGGTTTGGTCGCCGTGGGGTTTTTTTATCGCGAGAGCCGCATGTGGGATTAACTTCTTGTGTGCGGTCACTTGCGAGGTGTGCCTTGAATAAAGCACAGTGCTCAAAGCAGGCGATAGCTCGAATGTTATAGCATGGAACGATTATGTTGATCTTGTCGACTGTTGGTTGTTGACATTGGTCTCGATTAAAAGGGACATTTGAGGGCGTTAGTACTTGGTGGCGAGGGGTGAAATCCTTAGACCCATCAAAGACTAACTAATGCGAAAGCATTCGCCAAGAGTGTTTTCATTAATCAAGAACGAAAGTAGGAGGTTCGAAGACGATCAGATACCGTCCTAGTTCCTTACAGTAAACTATGCCAACATGGGATTAGCCCGGTTTAAACCAGGTTGGGCCCTCAGTGAAAATAAGTGTTTCGGTTCTGGGGAGAGTGCGTACGCAAGTGCCAAATTTAAAGAAATTGACGGAATGGCACCACCAGGAGTGGAGCCTGCGGCTTAATTTGATTCAACACGGGGAAACTCACCAGGTCCAGACATTGGTAGGATTGACAGACTGAGAGATCTTTCATGATTTGATGATTGGTGGTGCATGGCCGTCTTNNNNTT
